# Supplementary material for: Tetrahymena predation drives adaptive evolution of Salmonella by disrupting O-antigen biosynthesis and upregulating transcriptional regulator csgD
Source: ISME J. 2025 Apr 14;19(1):wraf070. doi: 10.1093/ismejo/wraf070 (PMC12061854; doi:10.1093/ismejo/wraf070)
Supplement: Supplement_Material_wraf070 [file supplement_material_wraf070.xlsx]

## Sheet: Supplementary table 1
Supplementary Data 2.Bacterial strains and plasmids. Relevant bacterial strains and plasmids used in the experiment
Strain or plasmid	Description	Source or reference
SDC-11	wild type strain	this study
EFV1	escape food vacuole strain 1	this study
EFV2	escape food vacuole strain 2	this study
EFV3	escape food vacuole strain 3	this study
EFV4	escape food vacuole strain 4	this study
EFV5	escape food vacuole strain 5	this study
WTΔrfbP	rfbP gene deletion mutant of wild type	this study
WTΔrfbP::rfbP	WTΔrfbP mutant complemented with vector pSTV28-rfbP; Cmr	this study
EFV5::rfbP	EFV5 mutant complemented with vector pSTV28-rfbP; Cmr	this study
WTΔrfbP::rfbPL27*	WTΔrfbPmutant complemented with vector pSTV28-rfbPL27*; Cmr	this study
WTΔcsgD	csgD gene deletion mutant of wild type	this study
WTΔΔcsgD::csgD-191G-T	WTΔrfbP mutant complemented with vector pSTV28-csgD-191G-T; Cmr	this study
WTΔrfbPΔcsgD	rfbP gene and csgD gene deletion mutant of wild type	this study
WT::csgD	WT strain with vector pSTV28-csgD; Cmr	this study
E. coli DH5α	Used for production of recombinant plasmids	Invitrogen
E. coli BL21	Used for protein expression	Invitrogen
Plasmids
pKD46	bla cat cI857 lPr flp PSC101 oriTS; Ampr	1
pCP20	bla cat cI857 lPr flp PSC101 oriTS; Cmr	1
pKD3	bla FRT cm FRT PS1 PS2 ori6K; Cmr	1
pTCV-lac	Shuttle vector carrying promoterless lacZ gene for β-galactosidase assay; Kmr	8
PcsgD300-WT-lac	Recombinant vector with pTCV-lac background, designed for detection of 300bp csgD promoter activity in WT strain background.; Kmr	This study
PcsgD50-WT-lac	Recombinant vector with pTCV-lac background, designed for detection of 50bp csgD promoter activity in WT strain background.; Kmr	This study
PcsgD300-EFV5-lac	Recombinant vector with pTCV-lac background, designed for detection of 300bp csgD promoter activity in EFV5 strain background.; Kmr	This study
PcsgD50-EFV5-lac	Recombinant vector with pTCV-lac background, designed for detection of 50bp csgD promoter activity in EFV5 strain background.; Kmr	This study
pET 28a	Usd for cloning and high-level expression of peptide sequences fused with the 109aa Trx•Tag™ thioredoxin protein; Kmr	Novagen
pET 28a-csgD	Recombinant vector with pET 28a background, designed for expresses csgD; Kmr	This study

## Sheet: Supplementary table 2
Supplementary Data 3.PCR primer. Relevant primers used in the experiment
Primer	Sequence (5′–3′)	Restriction site	Function
pKD46-F	gataccgtccgttctttcctt		Deletion strain construction
pKD46-R	TGATGATACCGCTGCCTTACT		Deletion strain construction
pCP20-F	ATTGGGTACTGTGGGTTTAGTGGTT		Deletion strain construction
pCP20-R	TTGGCTTATCCCAGGAATCTGTC		Deletion strain construction
pKD3-rfbp-F	taatatgcctattttatttacattatgcacggtcagagggtgaggattaataggctggagctgcttc		Deletion strain construction
pKD3-rfbp-R	ttttacgcaggctattttatacaattattattcagtacttctcggtaagccatatgaatatcctccttag		Deletion strain construction
csgDPro-P1-54	agagcactgccagaaactacga		Deletion strain construction
csgDPro-P3-693	ataatttgtatgatGGCCatgaaacgctatct		Deletion strain construction
csgDPro-P2-1025	agatagcgtttcatGGCCatcatacaaattataataat		Deletion strain construction
csgDPro-P4-1686	tcaacaagccgcccaga		Deletion strain construction
csgDPro-Sacb-F	tgacacacaataattaaaatgattaaaaatcaatgaattattataatttgtatgatGGATAATGCTGAAAACTCCTTG		Deletion strain construction
csgDPro-sacB-R	cggtagcgaacagtaactctgctgctacaatccaggtcagatagcgtttcatGGCCTAATTCGATGGGTTCCGAGGC		Deletion strain construction
p-csgD-F	TCCCGGGGATCCttttttaaatctatgcaataacagc	BamH I	β-galactosidase assay
p-csgD-R	AGCTGGGGATCCgatgaaactccacttttttt	BamH I	β-galactosidase assay
lacZ-csgDS-F-44	TCCCGGGGATCCacttcaaaaaaaccc	BamH I	β-galactosidase assay
lacZ-csgDS-R	AGCTGGGGATCCagatgtaaaaatatatattaaaa	BamH I	β-galactosidase assay
lacZ-csgDE-F-48	TCCCGGGGATCCattttaatatatatttttacat	BamH I	β-galactosidase assay
lacZ-csgDE-R	AGCTGGGGATCCaaagcaagtgttaaaat	BamH I	β-galactosidase assay
pstv28-rfbp-F	CTCGGTACCCGGGGATCCatggataatattgataataa	BamH I	β-galactosidase assay
pstv28-rfbp-R	GGTCGACTCTAGAggatccttaatacgcaccatctcg	BamH I	β-galactosidase assay
28a-csgD-F-bamhI	AAATGGGTCGCGGATCCatgtttaatgaagtccatag	BamH I	β-galactosidase assay
28a-csgD-R-600	AGCTCGAATTCGGATCccgcctgagattatcgtt	BamH I	β-galactosidase assay
P1076-F	agttatttaagtattttctaaat		EMSA
P1076-R-440	attcacctcgcttgtcaaa		EMSA
P2298-F	cgtttatttttccgttaccaga		EMSA
P2298-R-427	gctctctccttaataacgtcta		EMSA
P2401-F	aaaccattcaggcagtcg		EMSA
P2401-R-500	atgactcctttatagcgcg		EMSA
P2101-F	tgaactcgtctcctgctt		EMSA
P2101-R-473	agacgtcgcgaaacgt		EMSA
P3345-F	ggcaaaaacgtcatcgc		EMSA
P3345-R-500	tgtatatcctgcttttctttagc		EMSA
P1644-F	cgtttcacccttgctcg		EMSA
P1644-R-467	agtaggccgcccatca		EMSA
P995-F	gataatagtgtattctcttacaggg		EMSA
P995-R-500	taagacaaattacactcttaaactttc		EMSA
P1550-F	acctcacgcccaacat		EMSA
P1550-R-415	atcgcaaataacctctttaatgtg		EMSA
P4582-F	atcgaccggcagataaaac		EMSA
P4582-R-450	gtcagtctcctgaatccac		EMSA
P4655-F	agttacatccccgtcgt		EMSA
P4655-R-500	gcgtcattttcaggtaagaaac		EMSA
P317-F	gtcggcgtttaccgtag		EMSA
P317-R-425	ggtttgtcatcctgttttgtg		EMSA
PcbiA-F	atagcaatattttgctattgccg		EMSA
PcbiA-R-597	taccctgatcctgttcagg		EMSA
PpocR-F	gtgatttcggtcccaaact		EMSA
PpocR-R-400	gataaaacccctcagttaatttatt		EMSA
PpduA-F	tcctagtgcttcttgttgc		EMSA
PpduA-R-545	gtgacaccttctgagcaaa		EMSA
PrfbP-F	tattaccagcaataatgctgc		EMSA
PrfbP-R-447	ttaatcctcaccctctgacc		EMSA
PspoT-F	gggcgacccgctttg		EMSA
PspoT-R-500	gccattacgccgaatatg		EMSA
PrpoS-F	tgatcgaaaactttggcg		EMSA
PrpoS-R-400	aaggtggctcctaccc		EMSA
Phns-F	agtccctaggagcatagataa		EMSA
Phns-R-500	tgtagtaatctcaaacttatattggg		EMSA
134-F	agatgttcgaaacgtggt		EMSA
134-R-451	aacgattaccagaaaaaccttaa		EMSA
PiolG2-F	CTGCGTGAAACTCTGGTGA		EMSA
PiolG2-R	AGACACCTCACAGCCTTAAAA		EMSA
q-csgC-F	CGACTCAGCAAGGCGATAT		qRT-PCR
q-csgA-F	CATTCGCAGCAATCGTAGT		qRT-PCR
q-csgB-F	ACAAATTATGATCTGGCTCG		qRT-PCR
q-csgD-F	GCGATTTCATTATTAGAGGCA		qRT-PCR
q-csgE-F	GTATTCGCTTTCCCATTTG		qRT-PCR
q-csgF-F	GTTATCCAACGCTGAGGGG		qRT-PCR
q-csgG-F	GTAATCAATAAAACGGAACACG		qRT-PCR
q-csgC-R	GTGATTGTCCGTCCGAAAC		qRT-PCR
q-csgA-R	GCGGAACCGTACTGATAAA		qRT-PCR
q-csgB-R	CCTTCTTGTGAAATAACGGA		qRT-PCR
q-csgD-R	GTGGTCAGCGGATTACAGG		qRT-PCR
q-csgE-R	TAGCAGCAGAGTTACTGTTCG		qRT-PCR
q-csgF-R	CGTTCCAGTTCCGTAATCCTA		qRT-PCR
q-csgG-R	GCCGATACGCAGTATCAGC		qRT-PCR
q-rpoS-F	AAGAGGAACCCAGTGATAACGA		qRT-PCR
q-rpoE-F	CCAGCATAAAGTGGCGAGTC		qRT-PCR
q-cpxR-F	GCAGCAGAGCAGCGACAA		qRT-PCR
q-cpxA-F	AGCGAAACGATGAAAGCCAATC		qRT-PCR
q-ompR-F	TCTGCTGACCCGTGAATCTTT		qRT-PCR
q-rpoS-R	CCAGTCCACGATTGCCATAA		qRT-PCR
q-rpoE-R	GACCGCAATACGATACAACC		qRT-PCR
q-cpxR-R	GCGGCGCAGGTTAGAAATA		qRT-PCR
q-cpxA-R	AGCCGACTTCAATCTTCGTATGTG		qRT-PCR
q-ompR-R	CCCTTCGCCGTGACCATAA		qRT-PCR
qF-mlrA	ATATCCTCGCGCAGAACTGG		qRT-PCR
qR-mlrA	AGAGGGAAGCACATTGAGCC		qRT-PCR
qF-rfbP	TGAGGAGATGATGGGGTTT		qRT-PCR
qR-rfbP	CGAGGGGACTACAGTAACAGA		qRT-PCR

## Sheet: Supplementary table 3
Supplementary Data 4. KEGG enrichment results(EFV5 vs WT;ΔrfbP::rfbPL27* vs WT;EFV5 vs ΔrfbP::rfbPL27* ).
EFV5 vs WT up										ΔrfbP::rfbPL27* vs WT up										EFV5 vs ΔrfbP::rfbPL27* up
ID	Description	GeneRatio	BgRatio	pvalue	p.adjust	qvalue	geneID	Count		ID	Description	GeneRatio	BgRatio	pvalue	p.adjust	qvalue	geneID	Count		ID	Description	GeneRatio	BgRatio	pvalue	p.adjust	qvalue	geneID	Count
ko02020	Two-component system	56/520	208/2796	0.00136565	0.0316869	0.0284496	orf00234/orf00249/orf00701/orf00704/orf00994/orf01322/orf01406/orf01693/orf01909/orf01935/orf02013/orf02166/orf02167/orf02168/orf02174/orf02175/orf02245/orf02320/orf02321/orf02322/orf02360/orf02361/orf02362/orf02363/orf02383/orf02413/orf02598/orf02605/orf02606/orf02607/orf02611/orf02773/orf02775/orf02778/orf02783/orf03197/orf03198/orf03199/orf03260/orf03262/orf03302/orf03304/orf03305/orf03306/orf…	56		ko02044	Secretion system [BR:ko02044]	37/288	121/2796	2.26226e-10	2.87307e-08	2.35751e-08	orf00973/orf00974/orf00975/orf00976/orf00977/orf00978/orf00979/orf00980/orf00981/orf00982/orf00983/orf00984/orf00997/orf00998/orf00999/orf01000/orf01069/orf01157/orf01158/orf01285/orf01901/orf01902/orf01903/orf01906/orf02190/orf02195/orf02203/orf03116/orf03185/orf03353/orf03376/orf03377/orf03378/orf03379/orf03381/orf04018/orf04090	37		ko02044	Secretion system [BR:ko02044]	29/199	121/2796	1.73027e-09	9.43e-08	7.4675e-08	orf00973/orf00974/orf00975/orf00976/orf00977/orf00978/orf00979/orf00980/orf00981/orf00982/orf00983/orf00984/orf00997/orf00998/orf00999/orf01000/orf01069/orf01158/orf01901/orf01906/orf02187/orf02190/orf02196/orf02200/orf02202/orf02203/orf03116/orf03185/orf04090	29
ko02044	Secretion system [BR:ko02044]	42/520	121/2796	1.24e-05	0.000525357	0.000471683	orf00973/orf00974/orf00975/orf00976/orf00977/orf00978/orf00979/orf00980/orf00981/orf00982/orf00983/orf00984/orf00997/orf00998/orf00999/orf01000/orf01069/orf01156/orf01157/orf01158/orf01285/orf01901/orf01902/orf01903/orf01906/orf02176/orf02177/orf02187/orf02190/orf02195/orf02196/orf02199/orf02200/orf02202/orf02203/orf03116/orf03185/orf03295/orf03353/orf03943/orf04018/orf04090	42		ko02010	ABC transporters	28/288	189/2796	0.0273623	0.144414	0.1185	orf00296/orf00297/orf00298/orf00300/orf01157/orf01357/orf01640/orf01641/orf01642/orf01643/orf01789/orf01790/orf01791/orf02273/orf02274/orf02275/orf02276/orf02545/orf02546/orf02748/orf02749/orf03041/orf03045/orf03372/orf04441/orf04442/orf04443/orf04665	28		ko02010	ABC transporters	21/199	189/2796	0.0243628	0.14978	0.118609	orf00295/orf00297/orf00298/orf00300/orf01640/orf01641/orf01642/orf01643/orf01789/orf01790/orf01791/orf02273/orf02274/orf02275/orf02276/orf02545/orf02546/orf02748/orf04441/orf04443/orf04665	21
ko02010	ABC transporters	38/520	189/2796	0.319654	0.764831	0.686691	orf00214/orf00295/orf00296/orf00297/orf00298/orf00300/orf00611/orf01157/orf01357/orf01640/orf01641/orf01642/orf01643/orf01789/orf01790/orf01791/orf02039/orf02273/orf02274/orf02275/orf02276/orf02545/orf02546/orf02748/orf02749/orf03041/orf03042/orf03045/orf03085/orf03086/orf03087/orf03260/orf03262/orf04441/orf04442/orf04443/orf04444/orf04665	38		ko02020	Two-component system	27/288	208/2796	0.116301	0.311158	0.255322	orf00249/orf00701/orf00994/orf01935/orf02013/orf02166/orf02167/orf02168/orf02174/orf02175/orf02320/orf02321/orf02322/orf02360/orf02361/orf02362/orf02363/orf02598/orf02605/orf03198/orf03304/orf03305/orf03308/orf03375/orf03575/orf03576/orf03603	27		ko02020	Two-component system	16/199	208/2796	0.409878	0.698074	0.552796	orf00249/orf00994/orf02013/orf02166/orf02167/orf02168/orf02174/orf02320/orf02321/orf02322/orf02361/orf02363/orf02598/orf03304/orf03576/orf03603	16
ko03000	Transcription factors [BR:ko03000]	29/520	149/2796	0.424528	0.842212	0.756165	orf00063/orf00149/orf00182/orf00194/orf00614/orf00971/orf00995/orf01347/orf01544/orf01644/orf01758/orf01904/orf02224/orf02372/orf02502/orf02529/orf02842/orf02883/orf02953/orf03154/orf03180/orf03450/orf03481/orf03582/orf03821/orf03863/orf04023/orf04071/orf04514	29		ko00620	Pyruvate metabolism	15/288	73/2796	0.00618593	0.0561152	0.0460457	orf00148/orf00163/orf01335/orf01338/orf01340/orf02248/orf02348/orf02440/orf02486/orf02727/orf03034/orf03182/orf04066/orf04220/orf04338	15		ko05100	Bacterial invasion of epithelial cells	12/199	18/2796	1.55981e-10	1.70019e-08	1.34636e-08	orf00924/orf00986/orf00987/orf00988/orf00989/orf00993/orf01077/orf01078/orf02679/orf02708/orf02915/orf03000	12
ko00620	Pyruvate metabolism	26/520	73/2796	0.000370674	0.0105024	0.00942943	orf00148/orf00163/orf00381/orf00497/orf01335/orf01338/orf01340/orf01638/orf02132/orf02248/orf02348/orf02401/orf02440/orf02486/orf02727/orf03034/orf03092/orf03182/orf04066/orf04193/orf04194/orf04195/orf04220/orf04260/orf04338/orf04399	26		ko03000	Transcription factors [BR:ko03000]	15/288	149/2796	0.580495	0.857243	0.703415	orf00063/orf00149/orf00194/orf00971/orf00995/orf01644/orf01904/orf02372/orf02842/orf02883/orf02953/orf03481/orf03582/orf04023/orf04514	15		ko05132	Salmonella infection	12/199	28/2796	1.34848e-07	3.67462e-06	2.90989e-06	orf00986/orf00987/orf00989/orf00993/orf00998/orf00999/orf01077/orf02187/orf02419/orf02679/orf02708/orf02915	12
ko02035	Bacterial motility proteins [BR:ko02035]	23/520	94/2796	0.0909238	0.417758	0.375077	orf01934/orf01935/orf02188/orf02189/orf02191/orf02192/orf02193/orf02194/orf02197/orf02198/orf02413/orf02773/orf02775/orf02778/orf02783/orf02812/orf02818/orf02819/orf03116/orf03163/orf03185/orf03943/orf04018	23		ko00010	Glycolysis / Gluconeogenesis	13/288	52/2796	0.0017449	0.0316575	0.0259768	orf00163/orf00876/orf01005/orf01340/orf01665/orf02109/orf02298/orf02348/orf02440/orf02727/orf03544/orf04066/orf04220	13		ko03070	Bacterial secretion system	11/199	38/2796	3.93493e-05	0.000857816	0.000679294	orf00975/orf00980/orf00998/orf01069/orf02187/orf02190/orf02196/orf02200/orf02202/orf02203/orf04090	11
ko01002	Peptidases and inhibitors [BR:ko01002]	21/520	106/2796	0.41153	0.842212	0.756165	orf00301/orf00411/orf00580/orf00705/orf01006/orf01406/orf01694/orf01796/orf02158/orf02163/orf02265/orf02319/orf02383/orf02395/orf02608/orf02681/orf03069/orf03151/orf03292/orf03970/orf04022	21		ko02035	Bacterial motility proteins [BR:ko02035]	13/288	94/2796	0.164231	0.408968	0.335581	orf01935/orf02188/orf02189/orf02193/orf02197/orf03116/orf03185/orf03376/orf03377/orf03378/orf03379/orf03381/orf04018	13		ko00620	Pyruvate metabolism	11/199	73/2796	0.0127726	0.0994435	0.0787481	orf00148/orf00163/orf01335/orf01338/orf01340/orf02348/orf02727/orf03034/orf03182/orf04220/orf04338	11
ko00010	Glycolysis / Gluconeogenesis	19/520	52/2796	0.00160279	0.0316869	0.0284496	orf00061/orf00163/orf00381/orf00876/orf01005/orf01340/orf01665/orf02109/orf02132/orf02298/orf02348/orf02401/orf02440/orf02727/orf03544/orf04066/orf04220/orf04260/orf04433	19		ko05100	Bacterial invasion of epithelial cells	12/288	18/2796	1.20899e-08	7.67708e-07	6.29947e-07	orf00924/orf00986/orf00987/orf00988/orf00989/orf00993/orf01077/orf01078/orf02679/orf02708/orf02915/orf03000	12		ko05131	Shigellosis	10/199	15/2796	5.88494e-09	2.13819e-07	1.69321e-07	orf00986/orf00987/orf00988/orf00989/orf00998/orf00999/orf01077/orf01078/orf02187/orf02915	10
ko00920	Sulfur metabolism	18/520	42/2796	0.000221161	0.00751947	0.00675123	orf01244/orf01245/orf01246/orf01268/orf01357/orf01372/orf01394/orf01400/orf01746/orf01747/orf01748/orf02166/orf02167/orf02168/orf02279/orf03005/orf03006/orf03007	18		ko01002	Peptidases and inhibitors [BR:ko01002]	12/288	106/2796	0.409871	0.687949	0.5645	orf00301/orf00580/orf01006/orf01796/orf02163/orf02319/orf02395/orf02608/orf02681/orf03151/orf03292/orf04022	12		ko00860	Porphyrin metabolism	10/199	41/2796	0.000423376	0.00769132	0.00609067	orf01334/orf01776/orf01782/orf01783/orf01784/orf01787/orf01792/orf01795/orf02032/orf02034	10
ko02040	Flagellar assembly	17/520	55/2796	0.0181772	0.176176	0.158176	orf01934/orf01935/orf02188/orf02189/orf02191/orf02192/orf02193/orf02194/orf02197/orf02198/orf02783/orf02812/orf02818/orf02819/orf03116/orf03163/orf03185	17		ko05132	Salmonella infection	11/288	28/2796	4.95024e-05	0.0015717	0.00128967	orf00986/orf00987/orf00989/orf00993/orf00998/orf00999/orf01006/orf01077/orf02679/orf02708/orf02915	11		ko00010	Glycolysis / Gluconeogenesis	10/199	52/2796	0.00299238	0.032617	0.025829	orf00163/orf00876/orf01005/orf01340/orf01665/orf02298/orf02348/orf02727/orf03544/orf04220	10
ko05100	Bacterial invasion of epithelial cells	16/520	18/2796	1.78e-10	3.03e-08	2.72e-08	orf00924/orf00986/orf00987/orf00988/orf00989/orf00993/orf01076/orf01077/orf01078/orf02679/orf02708/orf02789/orf02913/orf02915/orf03000/orf03040	16		ko00860	Porphyrin metabolism	11/288	41/2796	0.00213377	0.0338735	0.0277951	orf00410/orf01334/orf01776/orf01783/orf01784/orf01787/orf01792/orf01795/orf02028/orf02032/orf02034	11		ko00920	Sulfur metabolism	9/199	42/2796	0.00221198	0.0267896	0.0212144	orf01245/orf01746/orf02166/orf02167/orf02168/orf02279/orf03005/orf03006/orf03007	9
ko05132	Salmonella infection	16/520	28/2796	5.49e-06	0.000314008	0.000281927	orf00986/orf00987/orf00989/orf00993/orf00998/orf00999/orf01006/orf01076/orf01077/orf02187/orf02419/orf02432/orf02679/orf02708/orf02915/orf03040	16		ko05131	Shigellosis	10/288	15/2796	2.1788e-07	9.2236e-06	7.56847e-06	orf00986/orf00987/orf00988/orf00989/orf00998/orf00999/orf01077/orf01078/orf02915/orf03381	10		ko00564	Glycerophospholipid metabolism	7/199	35/2796	0.0100913	0.0846115	0.0670028	orf00326/orf01342/orf01343/orf01344/orf01525/orf01526/orf03130	7
ko00860	Porphyrin metabolism	16/520	41/2796	0.00167754	0.0316869	0.0284496	orf00410/orf01334/orf01776/orf01777/orf01779/orf01780/orf01781/orf01782/orf01783/orf01784/orf01787/orf01792/orf01795/orf02028/orf02032/orf02034	16		ko00500	Starch and sucrose metabolism	10/288	39/2796	0.0048272	0.0538983	0.0442266	orf00245/orf00315/orf00316/orf02331/orf02339/orf02340/orf02341/orf02615/orf02786/orf02787	10		ko00500	Starch and sucrose metabolism	7/199	39/2796	0.0181264	0.131718	0.104306	orf00315/orf02339/orf02340/orf02341/orf02615/orf02786/orf02787	7
ko03070	Bacterial secretion system	15/520	38/2796	0.00203799	0.0346459	0.0311062	orf00975/orf00980/orf00998/orf01069/orf02176/orf02187/orf02190/orf02195/orf02196/orf02199/orf02200/orf02202/orf02203/orf03295/orf04090	15		ko00920	Sulfur metabolism	10/288	42/2796	0.00845435	0.0671064	0.0550645	orf01245/orf01357/orf01748/orf02166/orf02167/orf02168/orf02279/orf03005/orf03006/orf03007	10		ko02040	Flagellar assembly	7/199	55/2796	0.0921288	0.295354	0.233887	orf02188/orf02189/orf02192/orf02194/orf02197/orf03116/orf03185	7
ko00500	Starch and sucrose metabolism	15/520	39/2796	0.00275728	0.0390615	0.0350707	orf00061/orf00245/orf00314/orf00315/orf00316/orf00317/orf00318/orf02331/orf02339/orf02340/orf02341/orf02615/orf02786/orf02787/orf02820	15		ko00564	Glycerophospholipid metabolism	9/288	35/2796	0.00725537	0.0614288	0.0504057	orf00326/orf01342/orf01343/orf01344/orf01524/orf01525/orf01526/orf01666/orf03130	9		ko02035	Bacterial motility proteins [BR:ko02035]	7/199	94/2796	0.508849	0.78119	0.618615	orf02188/orf02189/orf02192/orf02194/orf02197/orf03116/orf03185	7
ko02026	Biofilm formation - Escherichia coli	14/520	42/2796	0.0157764	0.167624	0.150499	orf00316/orf00317/orf00318/orf00971/orf00994/orf01644/orf01684/orf01904/orf01906/orf01935/orf02649/orf02783/orf02812/orf03549	14		ko02026	Biofilm formation - Escherichia coli	9/288	42/2796	0.0241131	0.133146	0.109254	orf00316/orf00971/orf00994/orf01644/orf01904/orf01906/orf01935/orf02649/orf03549	9		ko03000	Transcription factors [BR:ko03000]	7/199	149/2796	0.917594	0.989304	0.783418	orf00063/orf00194/orf00971/orf00995/orf01644/orf01904/orf02842	7
ko02048	Prokaryotic defense system [BR:ko02048]	14/520	43/2796	0.0195289	0.176176	0.158176	orf00925/orf00926/orf00927/orf00928/orf00929/orf00930/orf01383/orf01924/orf02227/orf02502/orf02503/orf03081/orf03453/orf04085	14		ko03070	Bacterial secretion system	8/288	38/2796	0.0360126	0.169393	0.138996	orf00975/orf00980/orf00998/orf01069/orf02190/orf02195/orf02203/orf04090	8		ko02026	Biofilm formation - Escherichia coli	5/199	42/2796	0.175107	0.465527	0.368646	orf00971/orf00994/orf01644/orf01904/orf01906	5
ko00564	Glycerophospholipid metabolism	13/520	35/2796	0.0073572	0.0902382	0.0810188	orf00299/orf00326/orf01342/orf01343/orf01344/orf01524/orf01525/orf01526/orf01528/orf01666/orf01669/orf02524/orf03130	13		ko02040	Flagellar assembly	7/288	55/2796	0.336222	0.617195	0.506443	orf01935/orf02188/orf02189/orf02193/orf02197/orf03116/orf03185	7		ko01002	Peptidases and inhibitors [BR:ko01002]	5/199	106/2796	0.885029	0.989304	0.783418	orf00301/orf00580/orf02163/orf02395/orf04022	5
ko00640	Propanoate metabolism	13/520	39/2796	0.0196902	0.176176	0.158176	orf00887/orf01081/orf01754/orf01760/orf01769/orf01771/orf02015/orf03092/orf03567/orf03568/orf04260/orf04399/orf04404	13		ko05208	Chemical carcinogenesis - reactive oxygen species	6/288	11/2796	0.000335168	0.00851326	0.0069856	orf02101/orf02210/orf02220/orf02231/orf02713/orf04268	6		ko00980	Metabolism of xenobiotics by cytochrome P450	4/199	8/2796	0.00138861	0.0189198	0.0149824	orf02231/orf02348/orf02727/orf04268	4
ko05131	Shigellosis	11/520	15/2796	5.54e-06	0.000314008	0.000281927	orf00986/orf00987/orf00988/orf00989/orf00998/orf00999/orf01076/orf01077/orf01078/orf02187/orf02915	11		ko00310	Lysine degradation	6/288	14/2796	0.001665	0.0316575	0.0259768	orf00627/orf01081/orf01082/orf01084/orf02381/orf04012	6		ko00982	Drug metabolism - cytochrome P450	4/199	8/2796	0.00138861	0.0189198	0.0149824	orf02231/orf02348/orf02727/orf04268	4
down										down										down
ko02010	ABC transporters	31/425	189/2796	0.348394	0.832821	0.782015	orf00022/orf00023/orf00024/orf00283/orf00305/orf00536/orf00537/orf01060/orf01061/orf01062/orf01555/orf01556/orf01557/orf01558/orf01988/orf01993/orf02038/orf03466/orf03669/orf03824/orf04272/orf04307/orf04308/orf04309/orf04310/orf04456/orf04666/orf04667/orf04668/orf04694/orf04695	31		ko02010	ABC transporters	17/137	189/2796	0.00949736	0.137712	0.13163	orf00022/orf00023/orf00024/orf00305/orf01061/orf01555/orf01556/orf01557/orf02038/orf04272/orf04307/orf04308/orf04309/orf04666/orf04667/orf04668/orf04694	17		ko03010	Ribosome	9/72	31/2796	3.8406e-08	8.14022e-07	7.57996e-07	orf00413/orf00422/orf00428/orf00438/orf03700/orf04145/orf04148/orf04372/orf04373	9
ko03016	Transfer RNA biogenesis [BR:ko03016]	26/425	117/2796	0.0250914	0.315435	0.296192	orf00098/orf00107/orf00401/orf00402/orf00403/orf00465/orf00565/orf00567/orf00919/orf01047/orf01174/orf01197/orf01354/orf01437/orf01630/orf02467/orf02515/orf03331/orf03526/orf03527/orf03835/orf03888/orf04385/orf04540/orf04675/orf04707	26		ko02020	Two-component system	12/137	208/2796	0.318772	0.847764	0.810325	orf00053/orf00054/orf00056/orf02575/orf02576/orf02577/orf02578/orf02580/orf02581/orf02972/orf03345/orf04694	12		ko03011	Ribosome [BR:ko03011]	9/72	31/2796	3.8406e-08	8.14022e-07	7.57996e-07	orf00413/orf00422/orf00428/orf00438/orf03700/orf04145/orf04148/orf04372/orf04373	9
ko03400	DNA repair and recombination proteins [BR:ko03400]	24/425	109/2796	0.0339639	0.39851	0.374199	orf00110/orf00115/orf00958/orf01045/orf01046/orf01063/orf01064/orf01116/orf01165/orf01532/orf01533/orf01925/orf02233/orf02732/orf02754/orf03121/orf03537/orf03624/orf03685/orf03957/orf03976/orf04147/orf04368/orf04422	24		ko00910	Nitrogen metabolism	8/137	23/2796	7.12414e-06	0.000568529	0.000543422	orf00377/orf00378/orf01550/orf01553/orf02575/orf02577/orf02578/orf02579	8		ko00910	Nitrogen metabolism	8/72	23/2796	4.69628e-08	8.14022e-07	7.57996e-07	orf00377/orf00378/orf01550/orf01553/orf02575/orf02577/orf02578/orf02579	8
ko03009	Ribosome biogenesis [BR:ko03009]	23/425	87/2796	0.00412103	0.0980611	0.0920789	orf00099/orf00466/orf00541/orf00548/orf00562/orf00564/orf00625/orf01173/orf01197/orf01419/orf01949/orf01950/orf01954/orf02536/orf02656/orf02925/orf02945/orf02997/orf03639/orf03835/orf03975/orf03977/orf04169	23		ko03010	Ribosome	8/137	31/2796	8.20453e-05	0.00178449	0.00170568	orf00413/orf00422/orf00428/orf00438/orf01175/orf01578/orf04145/orf04148	8		ko02020	Two-component system	7/72	208/2796	0.286015	0.59491	0.553965	orf02575/orf02576/orf02577/orf02578/orf02580/orf03375/orf04694	7
ko02020	Two-component system	22/425	208/2796	0.982367	0.999895	0.938897	orf00053/orf00054/orf00055/orf00056/orf00840/orf01542/orf02309/orf02412/orf02575/orf02576/orf02577/orf02578/orf02580/orf02581/orf02972/orf03157/orf03345/orf03998/orf04217/orf04233/orf04347/orf04694	22		ko03011	Ribosome [BR:ko03011]	8/137	31/2796	8.20453e-05	0.00178449	0.00170568	orf00413/orf00422/orf00428/orf00438/orf01175/orf01578/orf04145/orf04148	8		ko00240	Pyrimidine metabolism	6/72	57/2796	0.00303438	0.0394469	0.0367319	orf01064/orf01532/orf01533/orf03864/orf03865/orf04103	6
ko03000	Transcription factors [BR:ko03000]	19/425	149/2796	0.834538	0.999895	0.938897	orf00049/orf00109/orf00146/orf00156/orf00460/orf00587/orf01444/orf02304/orf02743/orf03313/orf03773/orf03827/orf04029/orf04269/orf04270/orf04409/orf04417/orf04538/orf04602	19		ko03400	DNA repair and recombination proteins [BR:ko03400]	8/137	109/2796	0.16227	0.792328	0.757337	orf00958/orf01064/orf01116/orf01165/orf01532/orf01533/orf01925/orf04147	8		ko02010	ABC transporters	6/72	189/2796	0.359318	0.644294	0.59995	orf03372/orf04272/orf04307/orf04667/orf04668/orf04694	6
ko03010	Ribosome	18/425	31/2796	4.07497e-08	3.58597e-06	3.36721e-06	orf00113/orf00413/orf00422/orf00426/orf00428/orf00438/orf00487/orf00488/orf01172/orf01175/orf01578/orf02990/orf03700/orf04145/orf04148/orf04370/orf04372/orf04373	18		ko00240	Pyrimidine metabolism	7/137	57/2796	0.0197421	0.214695	0.205214	orf01064/orf01532/orf01533/orf03864/orf03865/orf04103/orf04609	7		ko02035	Bacterial motility proteins [BR:ko02035]	5/72	94/2796	0.0923575	0.429627	0.400057	orf03376/orf03377/orf03378/orf03379/orf03381	5
ko03011	Ribosome [BR:ko03011]	18/425	31/2796	4.07497e-08	3.58597e-06	3.36721e-06	orf00113/orf00413/orf00422/orf00426/orf00428/orf00438/orf00487/orf00488/orf01172/orf01175/orf01578/orf02990/orf03700/orf04145/orf04148/orf04370/orf04372/orf04373	18		ko02060	Phosphotransferase system (PTS)	6/137	41/2796	0.0135149	0.16797	0.160552	orf01040/orf01042/orf01462/orf01463/orf01464/orf01599	6		ko03400	DNA repair and recombination proteins [BR:ko03400]	5/72	109/2796	0.147104	0.478088	0.445183	orf01064/orf01165/orf01532/orf01533/orf04147	5
ko00240	Pyrimidine metabolism	15/425	57/2796	0.0197297	0.289369	0.271716	orf00110/orf00515/orf01063/orf01064/orf01271/orf01301/orf01433/orf01532/orf01533/orf03698/orf03864/orf03865/orf03974/orf04103/orf04609	15		ko01053	Biosynthesis of siderophore group nonribosomal peptides	5/137	8/2796	1.30696e-05	0.000568529	0.000543422	orf03332/orf03333/orf03334/orf03335/orf03342	5		ko02044	Secretion system [BR:ko02044]	5/72	121/2796	0.198945	0.517258	0.481657	orf03376/orf03377/orf03378/orf03379/orf03381	5
ko02044	Secretion system [BR:ko02044]	13/425	121/2796	0.941813	0.999895	0.938897	orf00374/orf00558/orf00755/orf00861/orf00952/orf03379/orf03381/orf03523/orf03524/orf03525/orf04375/orf04589/orf04706	13		ko00230	Purine metabolism	5/137	76/2796	0.315091	0.847764	0.810325	orf01064/orf01532/orf01533/orf04103/orf04609	5		ko00230	Purine metabolism	4/72	76/2796	0.130169	0.451253	0.420195	orf01064/orf01532/orf01533/orf04103	4
ko00230	Purine metabolism	12/425	76/2796	0.492392	0.912221	0.856571	orf00099/orf01063/orf01064/orf01271/orf01532/orf01533/orf03444/orf03620/orf03783/orf04103/orf04609/orf04644	12		ko03000	Transcription factors [BR:ko03000]	5/137	149/2796	0.866312	0.969883	0.92705	orf03773/orf04269/orf04270/orf04538/orf04602	5		ko03016	Transfer RNA biogenesis [BR:ko03016]	3/72	117/2796	0.587412	0.750197	0.698564	orf00465/orf01174/orf04707	3
ko00910	Nitrogen metabolism	11/425	23/2796	0.000210723	0.00927181	0.00870618	orf00377/orf00378/orf00518/orf00519/orf01550/orf01553/orf02575/orf02577/orf02578/orf02579/orf03752	11		ko02048	Prokaryotic defense system [BR:ko02048]	4/137	43/2796	0.156922	0.792328	0.757337	orf01116/orf01978/orf04537/orf04538	4		ko01008	Polyketide biosynthesis proteins [BR:ko01008]	2/72	6/2796	0.00917456	0.0954155	0.0888484	orf03333/orf03334	2
ko03110	Chaperones and folding catalysts [BR:ko03110]	11/425	76/2796	0.621068	0.9536	0.895426	orf00033/orf00034/orf00397/orf01112/orf01196/orf01682/orf02587/orf03379/orf03440/orf03926/orf04142	11		ko02024	Quorum sensing	4/137	68/2796	0.429298	0.86858	0.830222	orf00305/orf02023/orf02024/orf02655	4		ko01053	Biosynthesis of siderophore group nonribosomal peptides	2/72	8/2796	0.0165633	0.143548	0.133669	orf03333/orf03334	2
ko03029	Mitochondrial biogenesis [BR:ko03029]	10/425	30/2796	0.0101946	0.179425	0.168479	orf00406/orf00563/orf01172/orf03440/orf03489/orf03692/orf03699/orf03926/orf04148/orf04706	10		ko02022	Two-component system [BR:ko02022]	4/137	74/2796	0.495279	0.88409	0.845046	orf00053/orf00054/orf02580/orf02581	4		ko05133	Pertussis	2/72	17/2796	0.0693354	0.429627	0.400057	orf03378/orf03381	2
ko02024	Quorum sensing	10/425	68/2796	0.598726	0.9536	0.895426	orf00283/orf00305/orf00558/orf02023/orf02024/orf02638/orf02655/orf03525/orf04375/orf04706	10		ko03110	Chaperones and folding catalysts [BR:ko03110]	4/137	76/2796	0.516588	0.88409	0.845046	orf00034/orf01112/orf01196/orf01682	4		ko03029	Mitochondrial biogenesis [BR:ko03029]	2/72	30/2796	0.179781	0.516121	0.480598	orf00406/orf04148	2
ko01002	Peptidases and inhibitors [BR:ko01002]	10/425	106/2796	0.972079	0.999895	0.938897	orf00519/orf01211/orf01427/orf02049/orf02313/orf02387/orf03343/orf03693/orf04137/orf04690	10		ko01008	Polyketide biosynthesis proteins [BR:ko01008]	3/137	6/2796	0.00206462	0.0359244	0.0343379	orf03333/orf03334/orf03342	3		ko00250	Alanine, aspartate and glutamate metabolism	2/72	38/2796	0.256096	0.554875	0.516685	orf03864/orf03865	2
ko00061	Fatty acid biosynthesis	9/425	16/2796	0.000168636	0.00927181	0.00870618	orf00469/orf00470/orf01439/orf01957/orf01958/orf01961/orf02638/orf02938/orf03684	9		ko00053	Ascorbate and aldarate metabolism	3/137	28/2796	0.155065	0.792328	0.757337	orf01462/orf01463/orf01464	3		ko01005	Lipopolysaccharide biosynthesis proteins [BR:ko01005]	2/72	52/2796	0.38954	0.653422	0.60845	orf01589/orf03366	2
ko00290	Valine, leucine and isoleucine biosynthesis	9/425	23/2796	0.00445732	0.0980611	0.0920789	orf00178/orf00601/orf03815/orf03816/orf03817/orf03818/orf04647/orf04651/orf04655	9		ko03029	Mitochondrial biogenesis [BR:ko03029]	3/137	30/2796	0.179444	0.792328	0.757337	orf00406/orf03699/orf04148	3		ko02022	Two-component system [BR:ko02022]	2/72	74/2796	0.574574	0.750197	0.698564	orf02580/orf03375	2
ko02048	Prokaryotic defense system [BR:ko02048]	9/425	43/2796	0.19595	0.733769	0.689006	orf00463/orf00674/orf00748/orf00863/orf01116/orf01978/orf04537/orf04538/orf04570	9		ko00051	Fructose and mannose metabolism	3/137	37/2796	0.271073	0.847764	0.810325	orf01040/orf01042/orf01599	3		ko03110	Chaperones and folding catalysts [BR:ko03110]	2/72	76/2796	0.589301	0.750197	0.698564	orf00034/orf03379	2
ko00620	Pyruvate metabolism	9/425	73/2796	0.801853	0.999895	0.938897	orf00469/orf00470/orf00604/orf00840/orf01439/orf03684/orf03772/orf03815/orf04394	9		ko00270	Cysteine and methionine metabolism	3/137	41/2796	0.325662	0.847764	0.810325	orf03757/orf03758/orf04416	3		ko03009	Ribosome biogenesis [BR:ko03009]	2/72	87/2796	0.663636	0.750197	0.698564	orf01173/orf03977	2

## Sheet: Supplementary table 4
Supplementary Data 1. Mutations detected in EFVs.
Position	Frequency	Sample	anno
4502889	11.59	EFV1	orf04468
1789434	12.94	EFV1	rfbP
1147384	13.1	EFV1	orf01143
4502889	25.49	EFV2	orf04468
125921	32.57	EFV2	rfaJ
4502904	13.41	EFV3	orf04468
4502889	15.64	EFV4_red	orf04468
1788380	21.64	EFV3	rfbP
3179817	16.67	EFV4_white	tolA
3160704	23.91	EFV4_white	Promoter of MJ0087
1147384	10.79	EFV4_white	orf01143
4502889	23.1	EFV4_white	orf04468
2135793	30	EFV4_red	rfc
1946008	98.33	EFV4_red	Promoter of csgD
1788404	100	EFV4_red	rfbP
1149895	15.38	EFV4_red	orf01146
1147384	25.76	EFV4_red	orf01143
408601	12.5	EFV4_red	bigA
4502913	17.87	EFV5	orf04468
4502904	19.39	EFV5	orf04468
4400919	14.62	EFV5	tuf1
4400907	18.67	EFV5	tuf1
4400892	17.83	EFV5	tuf1
4400889	18.06	EFV5	tuf1
4400679	13.87	EFV5	tuf1
4393593	10.32	EFV5	rpoB
4390930	10.38	EFV5	rpoC
4390919	10.05	EFV5	rpoC
4390886	11.87	EFV5	rpoC
4390870	10.96	EFV5	rpoC
4202829	10.4	EFV5	groL
3477910	10.78	EFV5	cyoB
3477901	10.78	EFV5	cyoB
3477898	10.58	EFV5	cyoB
3477892	10.63	EFV5	cyoB
2972064	10.98	EFV5	rpsA
1946008	100	EFV5	Promoter of csgD
1788404	100	EFV5	rfbP
1525557	16.52	EFV5	nuoG
1525548	18.39	EFV5	nuoG
1525525	18.89	EFV5	nuoG
1525518	19.43	EFV5	nuoG
1147384	17.24	EFV5	orf01143
572158	11.68	EFV5	ftsH
408601	13.11	EFV5	bigA
149445	10.57	EFV5	IldD

## Sheet: Supplementary table 5
Supplementary Data 5. WGCNA analysis results (Blue module).
nodeName	nodeAttr.nodesPresent...	NR_Accession	SwissProt_Gene_Name
orf00018	blue	WP_001230254.1	torC
orf00021	blue	WP_000724474.1	yhjA
orf00022	blue	WP_001735702.1	ccmA1
orf00023	blue	WP_000269356.1	ccmB
orf00024	blue	AET55991.1	ccmC
orf00026	blue	WP_001053610.1	ccmE1
orf00032	blue	ACH76679.1	--
orf00034	blue	WP_001246919.1	ibpB
orf00038	blue	WP_000703964.1	yidH
orf00058	blue	WP_001274841.1	higA-2
orf00061	blue	WP_001270471.1	gmuD
orf00063	blue	WP_000824212.1	yicS
orf00077	blue	ACF67321.1	--
orf00078	blue	WP_000106464.1	ycaC
orf00080	blue	WP_001520286.1	yqeI
orf00081	blue	AAX67585.1	yqeJ
orf00084	blue	ACF69215.1	ykgN
orf00105	blue	AET56066.1	ybeF
orf00109	blue	WP_000818607.1	slmA
orf00145	blue	WP_001521132.1	--
orf00147	blue	WP_000932336.1	trmL
orf00148	blue	WP_000586995.1	lldD
orf00149	blue	WP_000636696.1	lldR
orf00151	blue	WP_001079603.1	sadA
orf00159	blue	WP_000766681.1	yibF
orf00162	blue	WP_001188269.1	bglK
orf00163	blue	EHB40212.1	aldB
orf00182	blue	WP_000459824.1	xylR
orf00184	blue	AET56144.1	xylB
orf00194	blue	WP_130548821.1	yiaG
orf00202	blue	WP_000637059.1	yhjY
orf00203	blue	WP_001519917.1	lpfA
orf00214	blue	WP_079971217.1	dppA
orf00218	blue	WP_000103563.1	dppF
orf00221	blue	AET56181.1	ldrD
orf00223	blue	ALG55117.1	bcsG
orf00224	blue	AGQ80350.2	bcsF
orf00225	blue	WP_001205767.1	bcsE
orf00227	blue	WP_000282616.1	yhjR
orf00228	blue	WP_000996127.1	bcsQ
orf00229	blue	WP_001275324.1	bcsA
orf00230	blue	WP_000823812.1	bcsB
orf00231	blue	WP_000988803.1	bcsZ
orf00232	blue	WP_001225197.1	bcsC
orf00234	blue	WP_000858228.1	dctA
orf00237	blue	WP_000595624.1	pdeH
orf00238	blue	WP_000158685.1	yhjG
orf00240	blue	WP_000191231.1	yhjD
orf00247	blue	ACH77483.1	frlB
orf00248	blue	WP_000028433.1	frlD
orf00249	blue	WP_000498936.1	dcuB
orf00250	blue	WP_000702752.1	ansB
orf00260	blue	WP_080201080.1	pitA
orf00265	blue	WP_001214764.1	yhhJ
orf00268	blue	WP_000179593.1	yhhT
orf00279	blue	WP_025711923.1	ftsY
orf00286	blue	ACF90232.1	--
orf00295	blue	WP_000624755.1	ugpB
orf00296	blue	WP_000099303.1	ugpA
orf00297	blue	WP_000572196.1	ugpE
orf00298	blue	WP_000907840.1	ugpC
orf00299	blue	WP_000073555.1	ugpQ
orf00300	blue	WP_000826045.1	yhhA
orf00301	blue	WP_000805107.1	ggt
orf00302	blue	WP_000675711.1	pter
orf00305	blue	WP_000667440.1	rbsK
orf00314	blue	WP_000098554.1	glgB
orf00315	blue	WP_000192496.1	glgX
orf00316	blue	AGS27332.1	glgC
orf00317	blue	VUC72315.1	glgA
orf00318	blue	WP_000993424.1	glgP
orf00319	blue	WP_000724553.1	rhmR
orf00320	blue	WP_000192193.1	yagE
orf00321	blue	WP_000078499.1	ilvD
orf00326	blue	AIE07489.1	glpD
orf00332	blue	ACH75838.1	rtcB
orf00333	blue	WP_000101024.1	rtcA
orf00334	blue	WP_000729713.1	dinJ
orf00335	blue	WP_001526148.1	yafQ
orf00337	blue	WP_000082262.1	malP
orf00352	blue	WP_001265689.1	pckA
orf00353	blue	KAF0670888.1	--
orf00375	blue	KJT33704.1	cysG
orf00376	blue	WP_000493576.1	nirC
orf00377	blue	WP_000084813.1	nirD
orf00378	blue	WP_000049249.1	nirB
orf00379	blue	WP_000185217.1	tsgA
orf00391	blue	WP_023183609.1	ydhR
orf00394	blue	WP_000081820.1	kefG
orf00410	blue	WP_000675530.1	bfr
orf00441	blue	WP_000008119.1	mscL
orf00447	blue	WP_000460663.1	smg
orf00453	blue	EGE32956.1	--
orf00455	blue	WP_000825645.1	yhdV
orf00456	blue	AAX67235.1	--
orf00467	blue	WP_165471504.1	panF
orf00486	blue	WP_001103887.1	yhcO
orf00487	blue	WP_000853277.1	yhcN
orf00488	blue	WP_000695695.1	yhcN
orf00497	blue	WP_000150436.1	oadA1
orf00506	blue	AGQ57814.1	--
orf00510	blue	WP_001029665.1	nanA
orf00524	blue	WP_000602193.1	yrbL
orf00541	blue	WP_001518349.1	ibaG
orf00559	blue	WP_001083598.1	--
orf00560	blue	WP_000207646.1	argG
orf00571	blue	WP_001294026.1	--
orf00573	blue	WP_000130424.1	yhbW
orf00576	blue	WP_000884721.1	ubiT
orf00580	blue	WP_000037599.1	yhbO
orf00587	blue	WP_001083896.1	agaR
orf00593	blue	WP_000469979.1	gatY
orf00601	blue	WP_000548368.1	tdcB
orf00602	blue	WP_000108129.1	tdcC
orf00603	blue	WP_001001844.1	tdcD
orf00604	blue	WP_000867321.1	tdcE
orf00605	blue	WP_000622076.1	tdcG
orf00607	blue	WP_000463074.1	yhaM
orf00609	blue	WP_000633552.1	yhaK
orf00610	blue	WP_001041023.1	yhaJ
orf00611	blue	WP_000384139.1	yhaH
orf00612	blue	WP_000531162.1	yqjG
orf00614	blue	WP_000095496.1	yqjK
orf00615	blue	WP_000785626.1	yqjE
orf00616	blue	WP_000031219.1	yqjD
orf00617	blue	WP_000877297.1	yqjC
orf00620	blue	WP_000235363.1	sstT
orf00625	blue	WP_000019988.1	rlmG
orf00627	blue	AGS64220.1	patA
orf00630	blue	WP_000478462.1	tse
orf00631	blue	ACF67051.1	yqjI
orf00633	blue	WP_000237776.1	mug
orf00635	blue	WP_000918865.1	dnaG
orf00649	blue	WP_000928927.1	glgS
orf00650	blue	WP_000566824.1	ubiK
orf00657	blue	WP_001520560.1	ygiD
orf00659	blue	WP_000831522.1	ygiB
orf00661	blue	WP_001231952.1	nudF
orf00682	blue	WP_000128242.1	MJ0866
orf00684	blue	WP_000013100.1	dkgA
orf00693	blue	WP_000019032.1	yghA
orf00695	blue	WP_000936450.1	--
orf00696	blue	WP_001519110.1	--
orf00701	blue	WP_000145429.1	hybO
orf00702	blue	WP_001081721.1	hybA
orf00703	blue	WP_000017678.1	hybB
orf00704	blue	WP_000083044.1	hybC
orf00705	blue	WP_001221962.1	hybD
orf00706	blue	WP_000004950.1	hybE
orf00707	blue	WP_000544946.1	hybF
orf00713	blue	WP_080192311.1	bdlA
orf00715	blue	WP_000437127.1	uxuB
orf00716	blue	WP_000815479.1	uxuA
orf00717	blue	WP_000784371.1	exuT
orf00718	blue	WP_000089254.1	yhcX
orf00719	blue	ALG58727.1	pgdA
orf00734	blue	WP_001112897.1	mcl1
orf00736	blue	WP_000982337.1	cat2
orf00758	blue	WP_000098325.1	--
orf00763	blue	WP_000286124.1	endA
orf00772	blue	ERN80528.1	Vejaci
orf00777	blue	ASL52680.1	carC
orf00782	blue	WP_000956921.1	BL0043
orf00785	blue	WP_053868774.1	--
orf00790	blue	WP_050193129.1	mscS
orf00791	blue	AET55340.1	--
orf00800	blue	WP_000027236.1	ygfB
orf00805	blue	WP_001295377.1	gcvH
orf00806	blue	EGE31144.1	gcvP
orf00824	blue	ACH73626.1	--
orf00831	blue	WP_000798504.1	papD
orf00838	blue	WP_001519547.1	--
orf00853	blue	WP_000758662.1	ygdR
orf00864	blue	WP_000019294.1	ppdC
orf00876	blue	WP_000750393.1	ygdI
orf00883	blue	WP_000724134.1	fucI
orf00897	blue	WP_000807731.1	yqcA
orf00902	blue	WP_000706485.1	garK
orf00907	blue	WP_001079646.1	yfcP
orf00916	blue	WP_001199961.1	queE
orf00924	blue	ACH75270.1	sopD
orf00925	blue	WP_023212100.1	ygcB
orf00926	blue	WP_000368579.1	casA
orf00930	blue	WP_000281483.1	--
orf00939	blue	WP_000517480.1	ftsB
orf00952	blue	WP_000613179.1	ygbI
orf00955	blue	WP_000209069.1	otnC
orf00956	blue	WP_001136902.1	otnI
orf00957	blue	WP_001165734.1	denD
orf00958	blue	WP_000202725.1	HI_1015
orf00967	blue	AET55182.1	unknown
orf00970	blue	ABX68951.1	insE1
orf00971	blue	WP_000715097.1	invH
orf00972	blue	WP_000935415.1	invF
orf00973	blue	WP_000848101.1	sctC1
orf00974	blue	WP_000612171.1	invE
orf00975	blue	WP_000927219.1	invA
orf00976	blue	WP_001164066.1	spaK
orf00977	blue	WP_000856766.1	sctN1
orf00979	blue	WP_000503106.1	spaN
orf00980	blue	WP_000058730.1	spaO
orf00981	blue	WP_000526016.1	spaP
orf00982	blue	WP_000342503.1	spaQ
orf00983	blue	WP_000964940.1	spaR
orf00984	blue	WP_000097719.1	spaS
orf00985	blue	WP_000386309.1	sicA
orf00987	blue	WP_000909019.1	sipC
orf00988	blue	WP_000932249.1	sipD
orf00989	blue	WP_000258821.1	sipA
orf00990	blue	WP_058110974.1	iacP
orf00991	blue	ABX68923.1	--
orf00992	blue	WP_001147853.1	sicP
orf00993	blue	WP_000922298.1	sptP
orf00994	blue	WP_000558929.1	iagB
orf00995	blue	WP_001120085.1	hilA
orf00996	blue	WP_000432699.1	hilD
orf00997	blue	AET55152.1	prgH
orf00998	blue	WP_000235228.1	prgI
orf00999	blue	ACF64639.1	prgJ
orf01000	blue	WP_000621238.1	prgK
orf01001	blue	WP_001081593.1	orgA
orf01002	blue	WP_000916654.1	sctL1
orf01003	blue	WP_001521847.1	--
orf01004	blue	WP_000243998.1	sirC
orf01005	blue	WP_001246659.1	--
orf01006	blue	AFH46677.1	yopJ
orf01015	blue	WP_000334871.1	hypC
orf01039	blue	WP_001077372.1	srlD
orf01041	blue	WP_000199039.1	srlE
orf01042	blue	WP_000573335.1	srlA
orf01048	blue	WP_000906486.1	csrA
orf01064	blue	AIN66779.1	nrdE
orf01065	blue	WP_001275402.1	nrdI
orf01066	blue	WP_000028867.1	nrdH
orf01068	blue	WP_001138463.1	mocR
orf01069	blue	WP_001650455.1	ygaM
orf01072	blue	EDX51518.1	--
orf01076	blue	WP_000137432.1	ygaV
orf01078	blue	WP_000522406.1	kbp
orf01080	blue	WP_000531282.1	gabP
orf01081	blue	WP_001095568.1	gabT
orf01082	blue	WP_001176527.1	gabD
orf01083	blue	WP_000271927.1	lhgD
orf01084	blue	WP_000993102.1	glaH
orf01086	blue	WP_000382035.1	unknown
orf01096	blue	ACH75240.1	pipB2
orf01098	blue	WP_001574829.1	pfeA
orf01100	blue	WP_001239937.1	iroD
orf01104	blue	WP_001224062.1	lcrS
orf01106	blue	WP_000445376.1	--
orf01112	blue	WP_058144945.1	c0938
orf01119	blue	WP_001154433.1	--
orf01120	blue	WP_001217575.1	unknown
orf01123	blue	WP_071892914.1	--
orf01125	blue	WP_001098444.1	P
orf01129	blue	WP_193394729.1	--
orf01158	blue	WP_000533863.1	bepC
orf01159	blue	WP_058662156.1	cbhB
orf01161	blue	WP_001518569.1	smpB
orf01165	blue	WP_000880966.1	recN
orf01181	blue	WP_000210982.1	PpSQ1_00410
orf01190	blue	WP_000985655.1	--
orf01194	blue	WP_000082648.1	pat
orf01201	blue	WP_001675040.1	yfiE
orf01212	blue	ACF61892.1	rnc
orf01222	blue	WP_001048537.1	murQ
orf01223	blue	WP_000361649.1	ybbF
orf01234	blue	WP_001100652.1	cadA
orf01235	blue	WP_000100008.1	cadB
orf01236	blue	WP_001187150.1	cadC
orf01243	blue	WP_000111020.1	HI_1248
orf01245	blue	WP_000017587.1	asrB
orf01251	blue	ABX65824.1	--
orf01262	blue	WP_000355384.1	--
orf01266	blue	WP_001014765.1	pbpC
orf01268	blue	WP_000077435.1	dmsB
orf01273	blue	AXC83751.1	--
orf01285	blue	WP_000375794.1	--
orf01290	blue	WP_023197529.1	xseA
orf01294	blue	ACF65359.1	yfgG
orf01295	blue	WP_000773647.1	pdeF
orf01296	blue	ELL52295.1	ppx
orf01297	blue	WP_000529555.1	ppk
orf01315	blue	WP_001171630.1	purC
orf01322	blue	EMR53987.1	narQ
orf01324	blue	WP_000673284.1	yfeW
orf01328	blue	WP_000087335.1	tktB
orf01329	blue	WP_001072447.1	talA
orf01330	blue	WP_000344299.1	maeB
orf01331	blue	WP_001031445.1	eutS
orf01332	blue	WP_000820751.1	eutP
orf01333	blue	WP_000733864.1	eutQ
orf01334	blue	WP_000997654.1	eutT
orf01335	blue	WP_000582935.1	eutD
orf01336	blue	WP_000387716.1	eutM
orf01337	blue	WP_001522340.1	eutN
orf01338	blue	WP_001075640.1	eutE
orf01339	blue	WP_000929667.1	eutJ
orf01340	blue	WP_001147510.1	eutG
orf01341	blue	WP_000512344.1	eutH
orf01342	blue	WP_001097530.1	eutA
orf01343	blue	WP_000769990.1	eutB
orf01344	blue	WP_000372354.1	eutC
orf01345	blue	WP_001111056.1	eutL
orf01346	blue	WP_000606265.1	eutK
orf01347	blue	WP_000753665.1	eutR
orf01356	blue	WP_000517460.1	ucpA
orf01357	blue	WP_000290272.1	cysP
orf01360	blue	WP_000021063.1	cysA
orf01365	blue	WP_000565114.1	ptsJ
orf01366	blue	WP_000529613.1	pdxK
orf01368	blue	WP_000522253.1	crr
orf01369	blue	WP_000623120.1	ptsI
orf01372	blue	WP_000036902.1	cysK
orf01387	blue	WP_001112944.1	pdeA
orf01389	blue	WP_000131732.1	mntH
orf01393	blue	EYI03542.1	ipdC
orf01394	blue	WP_000468920.1	yfeO
orf01400	blue	WP_000639889.1	yfdY
orf01404	blue	WP_000678486.1	pgtB
orf01406	blue	WP_000716011.1	pgtE
orf01409	blue	WP_001705876.1	gtrA
orf01414	blue	WP_000030906.1	yfcZ
orf01419	blue	WP_153644960.1	prmB
orf01420	blue	WP_000918457.1	aroC
orf01426	blue	WP_000817161.1	fabB
orf01428	blue	WP_000847547.1	--
orf01447	blue	WP_000281907.1	orr
orf01452	blue	WP_000731868.1	hisJ
orf01457	blue	WP_000566563.1	yfcG
orf01462	blue	WP_000901821.1	ulaC
orf01463	blue	WP_000699818.1	--
orf01464	blue	WP_001522266.1	ulaA
orf01465	blue	WP_001103262.1	MJ0681
orf01470	blue	ABX66064.1	--
orf01471	blue	ABX20490.1	yfbV
orf01472	blue	ABX66067.1	yfbU
orf01478	blue	WP_000606288.1	lrhA
orf01496	blue	WP_000419096.1	rbn
orf01497	blue	WP_000568155.1	elaA
orf01498	blue	WP_001522308.1	elaB
orf01505	blue	WP_000455133.1	pmrD
orf01507	blue	WP_108594044.1	arnE
orf01514	blue	WP_001249902.1	nudI
orf01518	blue	WP_001530644.1	rhmD
orf01523	blue	WP_001017735.1	sseL
orf01524	blue	WP_001285726.1	glpC
orf01525	blue	WP_000667146.1	glpB
orf01526	blue	WP_000857205.1	glpA
orf01528	blue	WP_000858952.1	glpQ
orf01529	blue	WP_000176719.1	yvbU
orf01530	blue	WP_000660247.1	ywoG
orf01535	blue	WP_000944715.1	ydhC
orf01545	blue	WP_000884995.1	alkB
orf01548	blue	WP_000228069.1	napF
orf01549	blue	WP_001260058.1	napD
orf01550	blue	WP_000778097.1	napA
orf01551	blue	WP_000091673.1	napG
orf01552	blue	WP_000013532.1	napH
orf01553	blue	WP_000835182.1	napB
orf01554	blue	WP_000431778.1	napC
orf01556	blue	WP_000269356.1	ccmB
orf01557	blue	AET55991.1	ccmC
orf01559	blue	WP_001053610.1	ccmE1
orf01560	blue	WP_000982507.1	ccmF
orf01561	blue	WP_000828305.1	dsbE1
orf01565	blue	WP_001521727.1	--
orf01578	blue	WP_000494192.1	rplY
orf01592	blue	WP_134938696.1	--
orf01594	blue	SUH22639.1	setB
orf01598	blue	WP_000487282.1	fruB
orf01599	blue	WP_000091249.1	fruK
orf01600	blue	WP_000854398.1	fruA
orf01609	blue	WP_001520646.1	--
orf01617	blue	WP_000956095.1	preA
orf01618	blue	WP_001136420.1	preT
orf01622	blue	WP_000989296.1	yohK
orf01627	blue	WP_000170621.1	nagK
orf01628	blue	WP_000781183.1	maiA
orf01631	blue	AAL21077.1	--
orf01634	blue	WP_000169616.1	yohF
orf01638	blue	AIE06120.1	dld
orf01640	blue	WP_000155876.1	yehZ
orf01641	blue	WP_001278123.1	yehY
orf01642	blue	WP_000569168.1	yehX
orf01643	blue	WP_000824854.1	yehW
orf01644	blue	WP_001240420.1	mlrA
orf01648	blue	WP_001197951.1	lmo0207
orf01653	blue	WP_000830690.1	yehD
orf01657	blue	WP_000837534.1	rcnB
orf01658	blue	KJT26521.1	--
orf01664	blue	WP_000858692.1	yegT
orf01665	blue	WP_000129590.1	fbaB
orf01666	blue	ALG57875.1	yegS
orf01667	blue	SUG54983.1	--
orf01668	blue	WP_001576201.1	--
orf01669	blue	ALG57873.1	cesT
orf01682	blue	WP_000469628.1	yegD
orf01684	blue	ATD43902.1	dgcE
orf01689	blue	WP_000454721.1	yegH
orf01693	blue	EGE30296.1	wzc
orf01701	blue	WP_001041686.1	fcl
orf01702	blue	WP_001574640.1	gmm
orf01704	blue	AHO07016.2	manC
orf01711	blue	WP_000981469.1	galF
orf01731	blue	WP_000215251.1	wzzB
orf01741	blue	WP_000803317.1	yeeY
orf01743	blue	ESJ33430.1	sbcB
orf01744	blue	WP_079987119.1	sopA
orf01747	blue	WP_001016230.1	phsB
orf01748	blue	WP_001092553.1	phsC
orf01752	blue	WP_110267138.1	yeeX
orf01754	blue	WP_000120647.1	pduW
orf01758	blue	WP_000100783.1	rnfC
orf01762	blue	WP_000549823.1	ccmL
orf01775	blue	WP_000622326.1	pocR
orf01776	blue	WP_000741252.1	cbiA
orf01777	blue	WP_000153660.1	cbiB
orf01778	blue	WP_000558988.1	cbiC
orf01780	blue	WP_000958840.1	cbiE
orf01784	blue	AET53274.1	cbiH
orf01785	blue	WP_001001983.1	cbiJ
orf01786	blue	WP_000709785.1	cbiK
orf01787	blue	WP_001013560.1	cbiL
orf01788	blue	WP_000764336.1	cbiM
orf01790	blue	WP_000147122.1	cbiQ
orf01791	blue	WP_000881542.1	cbiO
orf01792	blue	ATS97712.1	cobQ
orf01793	blue	WP_000973146.1	cobU
orf01794	blue	WP_000039997.1	cobS
orf01795	blue	WP_001193983.1	cobT
orf01796	blue	WP_001252816.1	erfK
orf01797	blue	ALG57748.1	yeeO
orf01798	blue	WP_000228159.1	--
orf01812	blue	WP_000102010.1	cdnD01
orf01814	blue	WP_001287371.1	hns
orf01819	blue	WP_000399004.1	--
orf01820	blue	WP_000276246.1	--
orf01826	blue	ACH74341.1	--
orf01828	blue	WP_000368357.1	--
orf01830	blue	WP_001127942.1	stfE
orf01836	blue	WP_001576156.1	--
orf01837	blue	AET53327.1	--
orf01838	blue	WP_000598920.1	mtfA
orf01842	blue	WP_000267991.1	--
orf01845	blue	WP_000008351.1	yfdR
orf01846	blue	WP_000551790.1	rdgC
orf01847	blue	WP_071590080.1	--
orf01849	blue	WP_001191666.1	--
orf01851	blue	WP_001087406.1	unknown
orf01853	blue	WP_000096529.1	--
orf01855	blue	WP_000200166.1	dmt
orf01857	blue	WP_001061459.1	--
orf01860	blue	WP_000357930.1	--
orf01861	blue	AQU52569.1	--
orf01872	blue	WP_000766103.1	--
orf01875	blue	WP_001135695.1	--
orf01878	blue	WP_001007993.1	HI_1511
orf01879	blue	WP_000515952.1	--
orf01881	blue	WP_000785387.1	HAPgp23
orf01882	blue	WP_000863817.1	HI_1515
orf01884	blue	WP_001273650.1	Mup45
orf01894	blue	AET53331.1	CBU_0006
orf01901	blue	WP_001137620.1	csgG
orf01902	blue	WP_001264073.1	csgF
orf01903	blue	WP_000833307.1	csgE
orf01904	blue	WP_000481517.1	csgD
orf01906	blue	WP_146655831.1	csgA
orf01908	blue	WP_000111257.1	ymdA
orf01909	blue	WP_000203944.1	ymdB
orf01910	blue	ACF62365.1	clsC
orf01916	blue	WP_000075046.1	mdtG
orf01922	blue	WP_052908370.1	yceO
orf01924	blue	ACF68220.1	bssS
orf01927	blue	WP_000713057.1	yceB
orf01928	blue	WP_000780893.1	grxB
orf01932	blue	WP_001259735.1	yceM
orf01936	blue	WP_001194086.1	flgA
orf01938	blue	WP_001196448.1	flgC
orf01939	blue	WP_000020450.1	flgD
orf01941	blue	WP_000349278.1	flgF
orf01955	blue	ACF61879.1	--
orf01962	blue	WP_000478653.1	pabC
orf01966	blue	WP_000480268.1	ycfH
orf01971	blue	WP_058145142.1	lpoB
orf01974	blue	WP_000587945.1	ycfP
orf01975	blue	ACF66537.1	ndh
orf01998	blue	WP_000986522.1	phoP
orf02003	blue	WP_000825951.1	--
orf02004	blue	ABX67660.1	rluE
orf02006	blue	WP_000917263.1	--
orf02008	blue	WP_001033397.1	envF
orf02009	blue	WP_000497451.1	msgA
orf02011	blue	ACF64578.1	--
orf02012	blue	ACF65686.1	--
orf02013	blue	WP_000789466.1	pagC
orf02014	blue	--	--
orf02015	blue	WP_000977725.1	--
orf02016	blue	WP_000758946.1	--
orf02018	blue	WP_001218120.1	ibp
orf02020	blue	WP_000929980.1	yodB
orf02023	blue	WP_000946094.1	xp55
orf02024	blue	WP_001520270.1	BruAb2_1031
orf02028	blue	WP_000456073.1	MJ1143
orf02032	blue	WP_001576140.1	--
orf02034	blue	WP_024150514.1	unknown
orf02042	blue	WP_000512149.1	yeaQ
orf02046	blue	WP_001222530.1	yeaO
orf02050	blue	WP_000460698.1	yeaL
orf02052	blue	WP_000829539.1	yeaK
orf02053	blue	WP_001048662.1	dgcJ
orf02054	blue	WP_000219715.1	yeaH
orf02055	blue	ACF69464.1	--
orf02056	blue	WP_001518010.1	yeaG
orf02057	blue	CQQ10764.1	mipA
orf02060	blue	WP_000608660.1	yeaD
orf02062	blue	WP_001519539.1	msrB
orf02072	blue	EGE34398.1	ydjF
orf02084	blue	WP_000059503.1	astC
orf02087	blue	WP_000123938.1	astB
orf02090	blue	WP_001228996.1	spy
orf02094	blue	WP_001039301.1	osmE
orf02098	blue	WP_000983393.1	chbR
orf02101	blue	WP_000019109.1	katE
orf02107	blue	WP_000267688.1	yniA
orf02108	blue	WP_000146133.1	ydiZ
orf02109	blue	WP_000251707.1	pfkB
orf02111	blue	WP_001046438.1	--
orf02113	blue	WP_001044086.1	nucA
orf02114	blue	WP_000905565.1	rfc
orf02121	blue	WP_001229266.1	ihfA
orf02123	blue	WP_001181567.1	btuE
orf02126	blue	WP_000562003.1	ydiV
orf02130	blue	WP_000370992.1	ppsR
orf02132	blue	WP_000069336.1	ppsA
orf02145	blue	WP_000797667.1	ydiM
orf02146	blue	WP_109187462.1	ydiL
orf02150	blue	WP_001537749.1	ydiH
orf02152	blue	WP_000418970.1	sufA
orf02153	blue	WP_000089384.1	sufB
orf02154	blue	WP_000948904.1	sufC
orf02155	blue	WP_000907942.1	sufD
orf02156	blue	WP_000143859.1	sufS
orf02157	blue	WP_000729468.1	sufE
orf02158	blue	WP_000817059.1	ynhG
orf02159	blue	WP_001679885.1	lpp2
orf02160	blue	WP_061389750.1	lpp1
orf02162	blue	WP_000756089.1	puuP
orf02163	blue	WP_001000514.1	laaA
orf02164	blue	WP_000697179.1	--
orf02166	blue	WP_000002347.1	ttrA
orf02167	blue	WP_000149758.1	ttrC
orf02168	blue	AAX65312.1	ttrB
orf02172	blue	WP_001060733.1	ybgA
orf02173	blue	WP_000122311.1	mlrA
orf02174	blue	WP_000666335.1	nreC
orf02175	blue	WP_001050774.1	barA
orf02180	blue	AET53594.1	lcrH
orf02181	blue	WP_193581197.1	sseC
orf02188	blue	WP_000444713.1	--
orf02195	blue	WP_001258216.1	ssaV
orf02198	blue	EYI03248.1	ssaP
orf02206	blue	WP_000098879.1	cfa
orf02210	blue	WP_000007299.1	sodB
orf02218	blue	ACF62277.1	ydhL
orf02220	blue	WP_000826825.1	sodC
orf02224	blue	WP_146634735.1	slyA
orf02231	blue	WP_000765720.1	gstA
orf02245	blue	WP_000753341.1	ydgA
orf02247	blue	WP_000066611.1	fumA
orf02248	blue	EPI67633.1	fumC
orf02251	blue	WP_000928672.1	nfdA
orf02262	blue	WP_000198592.1	ydgV
orf02263	blue	WP_000500278.1	mdtJ
orf02264	blue	WP_001183821.1	mdtI
orf02265	blue	WP_000549649.1	ydgD
orf02273	blue	WP_000593089.1	osmV
orf02274	blue	WP_000379673.1	osmW
orf02275	blue	WP_001211193.1	osmX
orf02276	blue	WP_000557304.1	osmY
orf02279	blue	WP_000213062.1	dmsB
orf02280	blue	WP_000705278.1	ynfF
orf02281	blue	WP_058662144.1	ynfE
orf02282	blue	KHP43760.1	ynfD
orf02292	blue	EHC79143.1	ydfZ
orf02296	blue	WP_000807638.1	yciG
orf02297	blue	WP_001235355.1	ydeJ
orf02298	blue	WP_000776351.1	ydeI
orf02302	blue	WP_000783049.1	marB
orf02308	blue	WP_000178407.1	sad
orf02314	blue	WP_000544772.1	hybF
orf02315	blue	WP_001189401.1	--
orf02316	blue	WP_001109927.1	hoxQ
orf02317	blue	WP_000155985.1	hyaE
orf02319	blue	WP_000852664.1	hupD
orf02320	blue	ABX67160.1	hoxZ
orf02321	blue	EYI81244.1	hupB
orf02322	blue	AET53729.1	hoxK
orf02323	blue	WP_000976494.1	cbh
orf02327	blue	WP_000476916.1	aprA
orf02331	blue	WP_000954686.1	queA
orf02332	blue	ATD44578.1	--
orf02333	blue	AHO50616.1	yjgH
orf02339	blue	WP_000210596.1	glgX
orf02340	blue	WP_000613139.1	treY
orf02341	blue	WP_000095548.1	treZ
orf02342	blue	WP_000698598.1	OBAP1A
orf02343	blue	WP_001032161.1	hdeB
orf02344	blue	WP_000152297.1	osmC
orf02345	blue	SUG05464.1	bdm
orf02346	blue	ABX21301.1	--
orf02347	blue	APV79159.1	maeA
orf02348	blue	WP_000642447.1	adhP
orf02360	blue	WP_000040356.1	narZ
orf02361	blue	WP_000702595.1	narY
orf02362	blue	WP_001166287.1	narW
orf02363	blue	WP_000617106.1	narV
orf02366	blue	WP_001147138.1	steA
orf02371	blue	ATD34290.1	yncD
orf02372	blue	WP_001119592.1	mcbR
orf02373	blue	WP_001517827.1	curA
orf02376	blue	WP_000018720.1	ydcY
orf02381	blue	WP_000158087.1	patD
orf02382	blue	WP_001713488.1	ydcR
orf02383	blue	WP_000237717.1	vanX
orf02384	blue	WP_023137919.1	--
orf02386	blue	WP_000956438.1	yncJ
orf02391	blue	WP_000218283.1	tehB
orf02393	blue	WP_000599083.1	ydcK
orf02396	blue	WP_000976132.1	sgcB
orf02397	blue	WP_000460835.1	sgcC
orf02398	blue	WP_000118615.1	sgcQ
orf02399	blue	WP_000606454.1	sgcA
orf02400	blue	WP_000600597.1	sgcE
orf02401	blue	AET53790.1	sgcR
orf02403	blue	B5R541.1	SEN1436
orf02407	blue	WP_000023781.1	lutR
orf02410	blue	WP_000933988.1	pnbA
orf02411	blue	EPI73475.1	ydcJ
orf02413	blue	ARO94657.1	trg
orf02417	blue	AET53806.1	--
orf02418	blue	WP_000997196.1	tfpB
orf02421	blue	WP_000949374.1	tcyJ
orf02425	blue	ALG57140.1	--
orf02429	blue	WP_001098507.1	ydcF
orf02432	blue	WP_139759742.1	Cenpv
orf02435	blue	WP_000677011.1	ydbH
orf02438	blue	WP_001200680.1	ydbJ
orf02440	blue	WP_001193266.1	ydbK
orf02442	blue	WP_001082296.1	uspF
orf02443	blue	WP_000159240.1	emrE
orf02445	blue	TZF70725.1	intR
orf02447	blue	WP_000802786.1	--
orf02450	blue	EPI93286.1	--
orf02456	blue	WP_012543360.1	--
orf02458	blue	WP_001033796.1	--
orf02462	blue	WP_000004762.1	--
orf02464	blue	ATD44712.1	--
orf02466	blue	AHU92014.1	intR
orf02470	blue	AET53835.1	tas
orf02473	blue	WP_000945041.1	ogt
orf02474	blue	WP_000611914.1	fnr
orf02475	blue	WP_001262138.1	uspE
orf02476	blue	WP_000605645.1	ynaJ
orf02477	blue	WP_000493665.1	ynaI
orf02479	blue	WP_000097255.1	--
orf02486	blue	WP_000275516.1	--
orf02497	blue	WP_053299967.1	tyrR
orf02500	blue	WP_001615721.1	pspE
orf02503	blue	WP_001274953.1	pspB
orf02504	blue	WP_000511011.1	pspA
orf02511	blue	WP_001268405.1	ydiV
orf02514	blue	WP_000434179.1	yciW
orf02522	blue	WP_000891378.1	lapB
orf02523	blue	EYH85937.1	lapA
orf02524	blue	WP_000948651.1	pgpB
orf02526	blue	WP_016716041.1	acnA
orf02529	blue	AET53882.1	cysB
orf02530	blue	ABX66931.1	--
orf02539	blue	WP_001194386.1	trpE
orf02544	blue	WP_116627751.1	yciG
orf02545	blue	WP_001022826.1	yciF
orf02546	blue	WP_001109977.1	yciE
orf02547	blue	WP_000488349.1	CA_C2800
orf02548	blue	WP_000714799.1	ompW
orf02555	blue	WP_000945965.1	yciY
orf02558	blue	WP_194361918.1	KCND1
orf02560	blue	WP_000058857.1	oppD
orf02563	blue	APY41003.1	oppA
orf02566	blue	WP_000068095.1	tdk
orf02567	blue	WP_080200600.1	hns
orf02570	blue	AGQ61264.1	rssA
orf02571	blue	WP_001257796.1	ychJ
orf02574	blue	ACH50541.1	--
orf02575	blue	WP_000545594.1	narI
orf02576	blue	WP_000571673.1	narJ
orf02577	blue	WP_000702615.1	narH
orf02578	blue	WP_000032882.1	narG
orf02579	blue	WP_000019841.1	narK
orf02580	blue	AFH45726.1	narX
orf02581	blue	WP_001064598.1	narL
orf02582	blue	SUE75340.1	ychO
orf02584	blue	WP_001674919.1	chaB
orf02586	blue	WP_000811046.1	kdsA
orf02598	blue	WP_000823878.1	ychH
orf02599	blue	KAF0655347.1	pth
orf02605	blue	ATD44856.1	hyaA
orf02606	blue	WP_000070982.1	hyaB
orf02607	blue	WP_000147027.1	hyaC
orf02608	blue	WP_000993799.1	hyaD
orf02611	blue	WP_000263613.1	appC
orf02615	blue	WP_000612838.1	treA
orf02616	blue	WP_000511321.1	ymgE
orf02619	blue	WP_000051603.1	ldcA
orf02620	blue	WP_000338376.1	nhaP2
orf02623	blue	WP_001240763.1	ycgB
orf02630	blue	WP_001574247.1	--
orf02632	blue	WP_001519895.1	ycgM
orf02633	blue	WP_001525604.1	ycgL
orf02635	blue	WP_000101047.1	minD
orf02636	blue	WP_001185666.1	minE
orf02649	blue	WP_122398563.1	pdeD
orf02660	blue	WP_000261166.1	yebO
orf02661	blue	WP_031609086.1	mgrB
orf02662	blue	WP_001236777.1	yobH
orf02664	blue	WP_000416139.1	yebQ
orf02669	blue	WP_001207294.1	yebS
orf02670	blue	WP_001529852.1	yebT
orf02673	blue	WP_000978525.1	yebV
orf02674	blue	WP_146673680.1	yebW
orf02677	blue	WP_001134856.1	--
orf02679	blue	WP_000182071.1	sopE2
orf02681	blue	WP_000931866.1	ycgX
orf02682	blue	WP_000030934.1	--
orf02685	blue	AET54023.1	--
orf02696	blue	WP_001676878.1	H
orf02699	blue	WP_000348541.1	--
orf02700	blue	WP_001576014.1	--
orf02701	blue	WP_109183877.1	--
orf02706	blue	WP_001536069.1	--
orf02708	blue	WP_000161704.1	sopE
orf02713	blue	ACN46806.1	sodC1
orf02719	blue	ACH75557.1	--
orf02726	blue	--	--
orf02727	blue	WP_001237395.1	BDS1
orf02733	blue	WP_000100257.1	yobB
orf02738	blue	SUH24099.1	yebG
orf02745	blue	WP_000448401.1	lpxM
orf02748	blue	WP_000203023.1	znuC
orf02749	blue	WP_000571508.1	znuB
orf02753	blue	WP_000716756.1	yebB
orf02759	blue	WP_000639226.1	yecE
orf02764	blue	WP_000024794.1	yecM
orf02775	blue	WP_000204362.1	cheR
orf02777	blue	KSU35783.1	tar
orf02778	blue	WP_000147295.1	cheW
orf02782	blue	WP_001519572.1	flhC
orf02783	blue	WP_001518146.1	flhD
orf02784	blue	ASL54616.1	--
orf02786	blue	EGE33764.1	otsA
orf02787	blue	WP_153644899.1	otsB
orf02789	blue	WP_000754796.1	dj-1beta
orf02790	blue	WP_000741707.1	ftnB
orf02791	blue	WP_000684804.1	--
orf02799	blue	AHO06894.2	--
orf02804	blue	ESJ41072.1	uvrY
orf02805	blue	WP_000546188.1	--
orf02807	blue	WP_001157167.1	sdiA
orf02810	blue	WP_001128188.1	dcyD
orf02811	blue	WP_000761628.1	tcyJ
orf02812	blue	WP_186788836.1	fliZ
orf02815	blue	WP_000079833.1	fliC
orf02817	blue	WP_000146816.1	fliD
orf02819	blue	WP_000204899.1	fliT
orf02820	blue	WP_000795475.1	amyA
orf02841	blue	WP_000867218.1	dsrB
orf02842	blue	WP_000844798.1	yodD
orf02843	blue	WP_000948786.1	yedP
orf02844	blue	WP_001119826.1	dgcQ
orf02849	blue	WP_000377050.1	yedJ
orf02850	blue	WP_001518854.1	drpB
orf02853	blue	WP_000208509.1	cspJ
orf02873	blue	ACH76979.1	yjhC
orf02878	blue	WP_000628085.1	nanT
orf02880	blue	WP_000533528.1	phoH
orf02883	blue	WP_000537514.1	putA
orf02884	blue	WP_000809344.1	R02472
orf02886	blue	WP_125266948.1	ymdF
orf02887	blue	WP_001062898.1	SeAg_B1078
orf02888	blue	WP_001143125.1	yccJ
orf02889	blue	AHO50102.1	agp
orf02895	blue	WP_000420603.1	cbpA
orf02909	blue	WP_001195551.1	hpaC
orf02910	blue	WP_000820358.1	hiuH
orf02913	blue	AIN66659.1	pipD
orf02915	blue	WP_001166949.1	sopB
orf02916	blue	WP_000444724.1	sigE
orf02917	blue	WP_001123028.1	pipB
orf02918	blue	WP_000938186.1	--
orf02919	blue	--	--
orf02920	blue	WP_000374046.1	yccA
orf02923	blue	ADX16780.1	ybcM
orf02928	blue	WP_058662153.1	yccT
orf02939	blue	EHD05018.1	--
orf02947	blue	WP_001574119.1	zapC
orf02951	blue	WP_001525490.1	--
orf02954	blue	AHO07889.2	NGR_a03340
orf02956	blue	ACH77383.1	--
orf02958	blue	WP_000143167.1	ycdD
orf02964	blue	WP_000893200.1	yflA
orf02968	blue	WP_000762342.1	NGR_a01550
orf02972	blue	WP_000977709.1	ompF
orf02981	blue	WP_000899553.1	elyC
orf02982	blue	WP_000436889.1	ycbJ
orf02985	blue	WP_000056937.1	ycaQ
orf03002	blue	WP_000067973.1	pflA
orf03005	blue	WP_000534676.1	dmsC
orf03006	blue	WP_000213069.1	dmsB
orf03007	blue	EHC93812.1	dmsA
orf03009	blue	WP_000067792.1	rarA
orf03013	blue	ACF63104.1	--
orf03021	blue	WP_000097893.1	ycaC
orf03024	blue	WP_000520789.1	clpS
orf03025	blue	WP_000447499.1	cspD
orf03030	blue	WP_000599761.1	ybjD
orf03034	blue	WP_000815309.1	poxB
orf03035	blue	WP_000566348.1	ltaE
orf03041	blue	WP_000027186.1	artP
orf03042	blue	WP_000756583.1	artI
orf03044	blue	WP_000895396.1	artM
orf03045	blue	WP_000737538.1	artJ
orf03046	blue	WP_000644020.1	CPE0231
orf03048	blue	WP_138556440.1	ulaA
orf03062	blue	WP_146671900.1	ybjL
orf03063	blue	WP_000661873.1	rcdA
orf03069	blue	WP_000195712.1	dacC
orf03070	blue	WP_000631904.1	gstB
orf03073	blue	WP_000287110.1	yxjC
orf03074	blue	WP_000545335.1	cysL
orf03076	blue	WP_000835399.1	fadE12
orf03081	blue	WP_000259651.1	bssR
orf03085	blue	WP_000936067.1	gsiC
orf03086	blue	WP_000191430.1	gsiB
orf03087	blue	WP_016698089.1	gsiA
orf03091	blue	WP_000576953.1	ybiY
orf03092	blue	WP_000192661.1	ybiW
orf03095	blue	WP_000210957.1	ybiU
orf03105	blue	WP_000716763.1	ompX
orf03108	blue	WP_000100805.1	dps
orf03109	blue	AHB43560.1	--
orf03116	blue	WP_000146332.1	ybiI
orf03124	blue	WP_000743436.1	ybhG
orf03125	blue	WP_001287612.1	ybhF
orf03127	blue	WP_000469050.1	ybhR
orf03129	blue	WP_000192039.1	ybhP
orf03130	blue	WP_000649639.1	clsB
orf03131	blue	WP_001129817.1	ybhN
orf03139	blue	WP_000084606.1	moaB
orf03144	blue	ELN59480.1	slrP
orf03151	blue	WP_000767403.1	ybhB
orf03152	blue	WP_001095241.1	hutH
orf03153	blue	WP_001115195.1	hutU
orf03154	blue	WP_000287413.1	hutC
orf03160	blue	WP_000891710.1	modC
orf03163	blue	WP_000891513.1	acrZ
orf03172	blue	WP_001214701.1	fhuC
orf03180	blue	WP_001520927.1	yjiE
orf03181	blue	WP_000405927.1	ywbI
orf03182	blue	ACH76483.1	MJ1294
orf03183	blue	ABX68139.1	fumB
orf03185	blue	WP_000784385.1	ybgS
orf03186	blue	WP_000951250.1	zitB
orf03187	blue	WP_000345361.1	pnuC
orf03196	blue	WP_000148790.1	ybgE
orf03198	blue	WP_000568258.1	cydB
orf03199	blue	EGE33389.1	cydA
orf03200	blue	ABX68162.1	--
orf03204	blue	WP_001048590.1	sucC
orf03206	blue	WP_001181500.1	sucA
orf03207	blue	WP_000976880.1	sdhB
orf03218	blue	EPI66200.1	dtpD
orf03219	blue	WP_001142016.1	phrB
orf03220	blue	WP_000401435.1	ybfA
orf03240	blue	WP_000057014.1	citA
orf03245	blue	WP_001237059.1	nagB
orf03249	blue	WP_000337038.1	asnB
orf03250	blue	KMN25869.1	--
orf03254	blue	PWD16454.1	ybeZ
orf03255	blue	WP_000084480.1	ybeY
orf03257	blue	WP_001278615.1	corC
orf03262	blue	WP_079811051.1	gltL
orf03267	blue	WP_001017760.1	djlC
orf03269	blue	WP_000845198.1	djlC
orf03274	blue	WP_000694480.1	kdgT2
orf03283	blue	ESE71581.1	--
orf03292	blue	WP_001282824.1	ybeF
orf03295	blue	WP_000503938.1	tatE
orf03300	blue	WP_024798359.1	dcuC
orf03302	blue	WP_000121823.1	dpiB
orf03304	blue	WP_000467872.1	citC
orf03305	blue	WP_000700679.1	citD1
orf03308	blue	WP_110397744.1	citF
orf03310	blue	WP_000982655.1	citG2
orf03312	blue	WP_001092577.1	rna
orf03314	blue	WP_000646124.1	ybdR
orf03316	blue	ABX68312.1	uspG
orf03322	blue	WP_000052802.1	ahpC
orf03324	blue	WP_000002497.1	ybdO
orf03329	blue	WP_000460619.1	ybdD
orf03330	blue	WP_149466585.1	cstA
orf03334	blue	APY40269.1	entE
orf03335	blue	WP_000367604.1	entC
orf03342	blue	WP_000194136.1	entF
orf03343	blue	WP_000396012.1	ybdZ
orf03344	blue	WP_000656608.1	fes
orf03345	blue	WP_001034952.1	fepA
orf03347	blue	WP_001196907.1	ybdK
orf03351	blue	WP_000348989.1	ybdF
orf03353	blue	WP_000192416.1	lip-1
orf03362	blue	ACF66759.1	cusA
orf03363	blue	WP_000946040.1	cusS
orf03398	blue	WP_000589762.1	allC
orf03403	blue	WP_000401061.1	ybbW
orf03411	blue	WP_001154079.1	selU
orf03412	blue	WP_000342245.1	metI
orf03414	blue	WP_000524317.1	metQ
orf03424	blue	WP_000906146.1	qmcA
orf03425	blue	WP_000561177.1	ybbJ
orf03427	blue	AGS28476.1	copA
orf03450	blue	WP_000101753.1	acrR
orf03453	blue	WP_000344807.1	tomB
orf03461	blue	WP_000779802.1	ybaY
orf03463	blue	WP_000684917.1	amtB
orf03464	blue	WP_000780341.1	glnK
orf03470	blue	WP_000113030.1	cof
orf03473	blue	WP_001194543.1	fadM
orf03481	blue	WP_000973433.1	bolA
orf03491	blue	ALG56066.1	--
orf03492	blue	WP_000403144.1	--
orf03508	blue	WP_001199872.1	yajO
orf03518	blue	WP_000752021.1	tsx
orf03519	blue	EYE78914.1	ldrB
orf03543	blue	WP_001276437.1	aroM
orf03544	blue	WP_001143161.1	yaiA
orf03549	blue	WP_000484083.1	dgcC
orf03550	blue	WP_000705166.1	psiF
orf03553	blue	WP_000480785.1	--
orf03561	blue	WP_000556502.1	yaiT
orf03570	blue	WP_000848026.1	yahO
orf03571	blue	WP_000433131.1	yahN
orf03574	blue	WP_000241458.1	--
orf03575	blue	WP_058662148.1	appB
orf03576	blue	WP_000393711.1	appC
orf03582	blue	WP_001020583.1	hmrR2
orf03592	blue	WP_000545419.1	--
orf03594	blue	WP_000868287.1	pdeN
orf03595	blue	AAV78258.1	--
orf03596	blue	WP_001676314.1	--
orf03603	blue	WP_001519042.1	--
orf03608	blue	WP_001274865.1	leuC2
orf03613	blue	ACH74205.1	insF1
orf03628	blue	WP_000973041.1	fadE
orf03633	blue	WP_000970304.1	sinR
orf03638	blue	ACH77026.1	--
orf03640	blue	EFY11510.1	--
orf03641	blue	WP_001573870.1	Bmul_4719
orf03643	blue	WP_000245820.1	--
orf03659	blue	ALG56221.1	mltD
orf03660	blue	WP_000207238.1	yafE
orf03667	blue	EGE32956.1	--
orf03682	blue	WP_001021050.1	ldcC
orf03705	blue	WP_000272193.1	yaeH
orf03713	blue	WP_001278668.1	erpA
orf03727	blue	AHP05386.1	fhuB
orf03728	blue	WP_001205361.1	fhuD
orf03730	blue	WP_140076456.1	fhuA
orf03735	blue	WP_000899412.1	sfsA
orf03744	blue	WP_000901960.1	yadI
orf03754	blue	ACH75989.1	gcd
orf03757	blue	WP_000829968.1	speE
orf03760	blue	WP_000448745.1	pdxA2
orf03773	blue	WP_000331771.1	pdhR
orf03775	blue	AET52610.1	yicJ
orf03781	blue	WP_000650595.1	hofB
orf03784	blue	AUC50776.1	--
orf03803	blue	WP_000964141.1	mraY
orf03805	blue	ALG56357.1	murE
orf03812	blue	AAF65177.1	ilvH
orf03817	blue	WP_001140632.1	leuC1
orf03821	blue	WP_001139043.1	sgrR
orf03823	blue	WP_155581086.1	thiB
orf03830	blue	ATD46103.1	araD
orf03845	blue	WP_000377163.1	kefC
orf03848	blue	WP_000745961.1	--
orf03850	blue	WP_001172089.1	ygdI
orf03858	blue	WP_000347134.1	caiA
orf03863	blue	WP_000333324.1	caiF
orf03873	blue	WP_000691461.1	citD2
orf03879	blue	ALG55769.1	citA
orf03902	blue	WP_001036511.1	assT
orf03907	blue	WP_001250363.1	--
orf03917	blue	WP_000738617.1	iprA
orf03918	blue	WP_000155796.1	--
orf03919	blue	WP_000235795.1	chi2
orf03920	blue	WP_000860681.1	--
orf03940	blue	WP_000811635.1	iprA
orf03942	blue	WP_000680522.1	lpfB
orf03943	blue	WP_110285755.1	lpfC
orf03949	blue	WP_000875811.1	creA
orf03959	blue	ASO60915.1	--
orf03961	blue	WP_000209763.1	lplA
orf03962	blue	WP_001275365.1	yjjJ
orf03969	blue	WP_000119020.1	yjjV
orf03970	blue	WP_000797260.1	yjjU
orf03971	blue	WP_000490276.1	ytjA
orf03972	blue	WP_000178963.1	osmY
orf03983	blue	AAX68305.1	--
orf03990	blue	WP_000900307.1	frlB
orf03997	blue	AZV08605.1	--
orf03998	blue	WP_000919512.1	tsr
orf03999	blue	WP_050194879.1	btsT
orf04000	blue	WP_000460616.1	yjiX
orf04003	blue	WP_001131963.1	--
orf04005	blue	ACH76620.1	--
orf04006	blue	ALG55651.1	--
orf04012	blue	WP_000331438.1	ssdA
orf04015	blue	APT80350.1	--
orf04016	blue	ABX70953.1	--
orf04017	blue	WP_001188918.1	mdtM
orf04018	blue	WP_001033031.1	yjiN
orf04020	blue	WP_000068752.1	yjiH
orf04021	blue	WP_000211979.1	yjiG
orf04022	blue	WP_001113059.1	iadA
orf04023	blue	WP_000383509.1	yjiE
orf04024	blue	WP_000683252.1	unknown
orf04025	blue	ACH77201.1	--
orf04028	blue	WP_001094620.1	trpS
orf04031	blue	WP_001676975.1	crcB1
orf04032	blue	ACH76924.1	--
orf04033	blue	WP_000556772.1	--
orf04043	blue	ELX95873.1	--
orf04047	blue	SUE72887.1	--
orf04050	blue	ACH74284.1	--
orf04058	blue	--	--
orf04064	blue	WP_000168388.1	--
orf04066	blue	WP_000152558.1	ahr
orf04070	blue	APQ83468.1	idnT
orf04071	blue	WP_001244064.1	idnR
orf04083	blue	WP_000002940.1	rraB
orf04085	blue	WP_000583462.1	tabA
orf04087	blue	WP_000410844.1	arcA
orf04088	blue	WP_000428751.1	arcC
orf04089	blue	WP_000237031.1	arcB
orf04090	blue	WP_000514424.1	HI_0594
orf04092	blue	WP_000666051.1	argR
orf04100	blue	WP_000048842.1	treB
orf04101	blue	WP_000155048.1	treC
orf04102	blue	APQ83437.1	--
orf04103	blue	ACN48634.1	nrdD
orf04119	blue	WP_000166287.1	yjgA
orf04121	blue	WP_000853764.1	fbp
orf04131	blue	WP_000689229.1	ytfK
orf04138	blue	WP_000331471.1	ytfE
orf04144	blue	WP_000381072.1	AF_0266
orf04159	blue	ALG55513.1	bsmA
orf04160	blue	WP_001518964.1	yjfN
orf04161	blue	WP_000118980.1	aidB
orf04171	blue	AJQ72361.1	nsrR
orf04183	blue	WP_000964751.1	queG
orf04185	blue	WP_001271546.1	orn
orf04192	blue	AAX68128.1	frdA
orf04193	blue	WP_000829509.1	frdB
orf04194	blue	WP_000208749.1	frdC
orf04195	blue	WP_000609650.1	frdD
orf04196	blue	WP_001221670.1	unknown
orf04198	blue	ABX70740.1	--
orf04207	blue	ABX70729.1	yjeH
orf04213	blue	WP_001188509.1	yjdC
orf04216	blue	ACH76755.1	--
orf04220	blue	WP_000921676.1	hilD
orf04221	blue	WP_001533325.1	--
orf04222	blue	WP_000370528.1	--
orf04235	blue	WP_000028066.1	melB
orf04236	blue	WP_001520868.1	melA
orf04246	blue	WP_001131305.1	yjdN
orf04249	blue	WP_000758305.1	fdhF
orf04260	blue	WP_000083880.1	acs
orf04261	blue	WP_000999623.1	yjcH
orf04262	blue	WP_000832535.1	actP
orf04263	blue	WP_001067096.1	ywbG
orf04268	blue	WP_000958572.1	gst3
orf04269	blue	WP_000412686.1	soxR
orf04272	blue	AAC26656.1	yjcB
orf04275	blue	WP_001518334.1	prtE
orf04276	blue	EHC28915.1	--
orf04278	blue	WP_000389238.1	--
orf04279	blue	AET56471.1	--
orf04285	blue	WP_000155666.1	yjbR
orf04286	blue	WP_000270392.1	yjbQ
orf04292	blue	WP_000235559.1	qor
orf04295	blue	WP_001039337.1	--
orf04297	blue	WP_000981150.1	yjbJ
orf04305	blue	WP_000782497.1	malM
orf04306	blue	WP_000973645.1	lamB
orf04307	blue	WP_000179176.1	malK
orf04308	blue	WP_000695412.1	malE
orf04311	blue	WP_000982752.1	psiE
orf04321	blue	WP_000587744.1	--
orf04331	blue	WP_000956811.1	yjbB
orf04335	blue	WP_001137268.1	aceK
orf04343	blue	EGE32956.1	--
orf04347	blue	AOC88491.1	zraS
orf04348	blue	WP_061389467.1	zraP
orf04350	blue	WP_001044509.1	hupA
orf04357	blue	WP_000284639.1	thiE
orf04359	blue	WP_131046892.1	thiS
orf04360	blue	WP_000944083.1	thiG
orf04379	blue	WP_000655746.1	birA
orf04384	blue	WP_000591405.1	btuB
orf04392	blue	WP_000935334.1	argC
orf04396	blue	WP_000274596.1	yijO
orf04398	blue	WP_000171724.1	pflC
orf04399	blue	WP_000149710.1	pflD
orf04400	blue	WP_000161258.1	frwB
orf04405	blue	WP_000666689.1	yijF
orf04407	blue	WP_000007505.1	metF
orf04409	blue	WP_001090461.1	mocR
orf04416	blue	WP_000197216.1	metB
orf04417	blue	WP_000852811.1	metJ
orf04419	blue	ELN50626.1	assT
orf04430	blue	WP_000051366.1	zapB
orf04431	blue	WP_000084285.1	glpF
orf04432	blue	WP_000136809.1	glpK
orf04433	blue	WP_001250624.1	glpX
orf04438	blue	WP_001088050.1	lsrE
orf04440	blue	WP_000774146.1	lsrF
orf04441	blue	EMR51995.1	lsrB
orf04442	blue	Q5PJE5.1	lsrD
orf04443	blue	WP_000911134.1	lsrC
orf04444	blue	WP_001167248.1	lsrA
orf04461	blue	WP_006822221.1	D
orf04462	blue	WP_006822219.1	HAPgp23
orf04464	blue	WP_001031303.1	E
orf04468	blue	WP_031604522.1	H
orf04506	blue	WP_000122629.1	sodA
orf04515	blue	EPI66876.1	rhaB
orf04519	blue	WP_000619478.1	rhaM
orf04543	blue	WP_000059693.1	csqR
orf04555	blue	WP_001042089.1	--
orf04557	blue	WP_000282799.1	--
orf04563	blue	WP_000146192.1	glnL
orf04564	blue	WP_001188783.1	glnG
orf04582	blue	WP_000966003.1	fadB
orf04595	blue	WP_001027862.1	rmuC
orf04597	blue	WP_000582017.1	ysgA
orf04598	blue	EPI71773.1	aslB
orf04601	blue	WP_000154187.1	metE
orf04611	blue	WP_001170054.1	--
orf04622	blue	WP_000999925.1	cyaY
orf04623	blue	ETA86456.1	cyaA
orf04628	blue	WP_000818378.1	yifK
orf04641	blue	WP_001054532.1	rho
orf04650	blue	AHO25516.2	--
orf04655	blue	WP_001012569.1	ilvG
orf04661	blue	WP_001738602.1	hsrA
orf04666	blue	WP_000211345.1	rbsC
orf04667	blue	ACH74261.1	rbsA
orf04668	blue	WP_000715944.1	rbsD
orf04670	blue	AAX67698.1	ravA
orf04672	blue	WP_000845123.1	asnA
orf04689	blue	WP_000934851.1	glmU
orf04690	blue	WP_000334054.1	glmS
orf04692	blue	WP_000166716.1	sdhL
orf04694	blue	WP_000867130.1	pstS
orf04722	blue	QIG57273.1	--
orf04763	blue	AMJ34218.1	aphE
orf04766	blue	WP_002027369.1	tnpR

## Sheet: Supplementary table 6
Supplementary Data 6. 303 genes predicted regulated by csgD.
Query_ID	SwissProt_Description	SwissProt_Gene_Name
orf00024	Heme exporter protein C	ccmC
orf00034	Small heat shock protein IbpB	ibpB
orf00077	--	--
orf00109	Nucleoid occlusion factor SlmA	slmA
orf00194	Uncharacterized HTH-type transcriptional regulator YiaG	yiaG
orf00230	Cyclic di-GMP-binding protein	bcsB
orf00250	L-asparaginase	ansB
orf00260	Low-affinity inorganic phosphate transporter 1	pitA
orf00265	Inner membrane transport permease YhhJ	yhhJ
orf00297	sn-glycerol-3-phosphate transport system permease protein UgpE	ugpE
orf00298	sn-glycerol-3-phosphate import ATP-binding protein UgpC	ugpC
orf00301	Glutathione hydrolase proenzyme	ggt
orf00305	Ribokinase	rbsK
orf00314	1,4-alpha-glucan branching enzyme GlgB	glgB
orf00315	Glycogen debranching enzyme	glgX
orf00318	Glycogen phosphorylase	glgP
orf00319	Uncharacterized HTH-type transcriptional regulator RhmR	rhmR
orf00334	Antitoxin DinJ	dinJ
orf00335	mRNA interferase toxin YafQ	yafQ
orf00375	Siroheme synthase	cysG
orf00378	Nitrite reductase (NADH) large subunit	nirB
orf00394	Glutathione-regulated potassium-efflux system ancillary protein KefG	kefG
orf00410	Bacterioferritin	bfr
orf00441	Large-conductance mechanosensitive channel	mscL
orf00467	Sodium/pantothenate symporter	panF
orf00488	Uncharacterized protein YhcN	yhcN
orf00510	N-acetylneuraminate lyase	nanA
orf00524	Uncharacterized protein YrbL	yrbL
orf00580	Protein/nucleic acid deglycase 2	yhbO
orf00603	Propionate kinase	tdcD
orf00614	Uncharacterized protein YqjK	yqjK
orf00615	Inner membrane protein YqjE	yqjE
orf00620	Serine/threonine transporter SstT	sstT
orf00627	Putrescine aminotransferase	patA
orf00633	G/U mismatch-specific DNA glycosylase	mug
orf00657	4,5-DOPA dioxygenase extradiol	ygiD
orf00693	Uncharacterized oxidoreductase YghA	yghA
orf00696	--	--
orf00713	Biofilm dispersion protein BdlA	bdlA
orf00717	Hexuronate transporter	exuT
orf00718	Hydrolase YhcX	yhcX
orf00719	Peptidoglycan deacetylase	pgdA
orf00790	Small-conductance mechanosensitive channel	mscS
orf00806	Glycine dehydrogenase (decarboxylating)	gcvP
orf00853	Uncharacterized lipoprotein YgdR	ygdR
orf00902	Glycerate 2-kinase	garK
orf00925	CRISPR-associated endonuclease/helicase Cas3	ygcB
orf00970	Transposase InsE for insertion sequence IS3A	insE1
orf00973	SPI-1 type 3 secretion system secretin	sctC1
orf00974	Invasion protein InvE	invE
orf00976	Surface presentation of antigens protein SpaK	spaK
orf00981	Surface presentation of antigens protein SpaP	spaP
orf00982	Surface presentation of antigens protein SpaQ	spaQ
orf00983	Surface presentation of antigens protein SpaR	spaR
orf00984	Surface presentation of antigens protein SpaS	spaS
orf00985	Chaperone protein SicA	sicA
orf00987	Cell invasion protein SipC	sipC
orf00991	--	--
orf00993	Secreted effector protein SptP	sptP
orf00995	Transcriptional regulator HilA	hilA
orf00997	Protein PrgH	prgH
orf01001	Oxygen-regulated invasion protein OrgA	orgA
orf01003	--	--
orf01004	Transcriptional regulator SirC	sirC
orf01005	--	--
orf01041	PTS system glucitol/sorbitol-specific EIIB component	srlE
orf01042	PTS system glucitol/sorbitol-specific EIIC component	srlA
orf01048	Translational regulator CsrA	csrA
orf01069	Uncharacterized protein YgaM	ygaM
orf01076	Probable HTH-type transcriptional regulator YgaV	ygaV
orf01078	Potassium binding protein Kbp	kbp
orf01082	Succinate-semialdehyde dehydrogenase [NADP(+)] GabD	gabD
orf01084	Glutarate 2-hydroxylase	glaH
orf01120	DinI-like protein in retron EC67	unknown
orf01159	Exoglucanase B	cbhB
orf01165	DNA repair protein RecN	recN
orf01234	Inducible lysine decarboxylase	cadA
orf01294	Uncharacterized protein YfgG	yfgG
orf01295	Cyclic di-GMP phosphodiesterase PdeF	pdeF
orf01334	EutT adenosyltransferase	eutT
orf01335	Phosphate acetyltransferase EutD	eutD
orf01336	Bacterial microcompartment shell protein EutM	eutM
orf01342	Ethanolamine ammonia-lyase reactivase EutA	eutA
orf01344	Ethanolamine ammonia-lyase small subunit	eutC
orf01389	Divalent metal cation transporter MntH	mntH
orf01406	Outer membrane protease E	pgtE
orf01419	50S ribosomal protein L3 glutamine methyltransferase	prmB
orf01463	--	--
orf01464	Ascorbate-specific PTS system EIIC component	ulaA
orf01465	Putative transketolase N-terminal section	MJ0681
orf01528	Glycerophosphodiester phosphodiesterase, periplasmic	glpQ
orf01550	Periplasmic nitrate reductase	napA
orf01553	Periplasmic nitrate reductase, electron transfer subunit	napB
orf01557	Heme exporter protein C	ccmC
orf01599	1-phosphofructokinase	fruK
orf01634	Uncharacterized oxidoreductase YohF	yohF
orf01638	Quinone-dependent D-lactate dehydrogenase	dld
orf01644	HTH-type transcriptional regulator MlrA	mlrA
orf01653	Uncharacterized fimbrial-like protein YehD	yehD
orf01666	Probable lipid kinase YegS	yegS
orf01682	Uncharacterized chaperone protein YegD	yegD
orf01744	E3 ubiquitin-protein ligase SopA	sopA
orf01754	Probable propionate kinase	pduW
orf01790	Cobalt transport protein CbiQ	cbiQ
orf01797	Probable FMN/FAD exporter YeeO	yeeO
orf01798	--	--
orf01812	Cyclic AMP-AMP-AMP synthase	cdnD01
orf01819	--	--
orf01846	Recombination-associated protein RdgC	rdgC
orf01849	--	--
orf01861	--	--
orf01878	Mu-like prophage FluMu tail sheath protein	HI_1511
orf01901	Curli production assembly/transport component CsgG	csgG
orf01902	Curli production assembly/transport component CsgF	csgF
orf02006	--	--
orf02012	--	--
orf02014	--	--
orf02018	Small heat shock protein ibp	ibp
orf02020	Cytochrome b561 homolog 1	yodB
orf02023	Protein XP55	xp55
orf02024	Putative peptide transport system permease protein BruAb2_1031	BruAb2_1031
orf02028	Large-conductance mechanosensitive channel MscMJLR	MJ1143
orf02052	Uncharacterized protein YeaK	yeaK
orf02053	Probable diguanylate cyclase DgcJ	dgcJ
orf02055	--	--
orf02056	Uncharacterized protein YeaG	yeaG
orf02090	Periplasmic chaperone Spy	spy
orf02094	Osmotically-inducible putative lipoprotein OsmE	osmE
orf02101	Catalase HPII	katE
orf02108	Uncharacterized protein YdiZ	ydiZ
orf02109	ATP-dependent 6-phosphofructokinase isozyme 2	pfkB
orf02113	Nuclease	nucA
orf02114	O-antigen polymerase	rfc
orf02130	Phosphoenolpyruvate synthase regulatory protein	ppsR
orf02132	Phosphoenolpyruvate synthase	ppsA
orf02150	Uncharacterized protein YdiH	ydiH
orf02155	FeS cluster assembly protein SufD	sufD
orf02158	Probable L,D-transpeptidase YnhG	ynhG
orf02163	L-amino acid amidase	laaA
orf02164	--	--
orf02166	Tetrathionate reductase subunit A	ttrA
orf02168	Tetrathionate reductase subunit B	ttrB
orf02174	Oxygen regulatory protein NreC	nreC
orf02180	Low calcium response locus protein H	lcrH
orf02224	Transcriptional regulator SlyA	slyA
orf02248	Fumarate hydratase class II	fumC
orf02251	N-substituted formamide deformylase	nfdA
orf02264	Spermidine export protein MdtI	mdtI
orf02265	Uncharacterized serine protease YdgD	ydgD
orf02273	Osmoprotectant import ATP-binding protein OsmV	osmV
orf02276	Osmoprotectant import permease protein OsmY	osmY
orf02279	Anaerobic dimethyl sulfoxide reductase chain B	dmsB
orf02280	Probable dimethyl sulfoxide reductase chain YnfF	ynfF
orf02292	Putative selenoprotein YdfZ	ydfZ
orf02296	Uncharacterized protein YciG	yciG
orf02298	Uncharacterized protein YdeI	ydeI
orf02315	--	--
orf02316	Hydrogenase expression/formation protein HoxQ	hoxQ
orf02322	Uptake hydrogenase small subunit	hoxK
orf02323	Conjugated bile acid hydrolase	cbh
orf02327	Autocrine proliferation repressor protein A	aprA
orf02339	Glycogen operon protein GlgX homolog	glgX
orf02340	Maltooligosyl trehalose synthase	treY
orf02341	Malto-oligosyltrehalose trehalohydrolase	treZ
orf02343	Acid stress chaperone HdeB	hdeB
orf02344	Peroxiredoxin OsmC	osmC
orf02345	Protein bdm homolog	bdm
orf02346	--	--
orf02348	Alcohol dehydrogenase, propanol-preferring	adhP
orf02360	Respiratory nitrate reductase 2 alpha chain	narZ
orf02361	Respiratory nitrate reductase 2 beta chain	narY
orf02366	Secreted effector protein SteA	steA
orf02372	HTH-type transcriptional regulator McbR	mcbR
orf02383	D-alanyl-D-alanine dipeptidase	vanX
orf02384	--	--
orf02391	Tellurite methyltransferase	tehB
orf02399	Putative phosphotransferase IIA component SgcA	sgcA
orf02401	Putative sgc region transcriptional regulator	sgcR
orf02411	Uncharacterized protein YdcJ	ydcJ
orf02417	--	--
orf02418	Protein TfpB	tfpB
orf02438	Uncharacterized protein YdbJ	ydbJ
orf02440	Probable pyruvate-flavodoxin oxidoreductase	ydbK
orf02475	Universal stress protein E	uspE
orf02476	Uncharacterized protein YnaJ	ynaJ
orf02479	--	--
orf02486	--	--
orf02504	Phage shock protein A	pspA
orf02511	Putative anti-FlhC(2)FlhD(4) factor YdiV	ydiV
orf02529	HTH-type transcriptional regulator CysB	cysB
orf02545	Protein YciF	yciF
orf02567	DNA-binding protein H-NS	hns
orf02576	Nitrate reductase molybdenum cofactor assembly chaperone NarJ	narJ
orf02579	Nitrate/nitrite transporter NarK	narK
orf02580	Nitrate/nitrite sensor protein NarX	narX
orf02581	Nitrate/nitrite response regulator protein NarL	narL
orf02615	Periplasmic trehalase	treA
orf02616	UPF0410 protein YmgE	ymgE
orf02630	--	--
orf02632	Uncharacterized protein YcgM	ycgM
orf02661	PhoP/PhoQ regulator MgrB	mgrB
orf02677	--	--
orf02679	Guanine nucleotide exchange factor sopE2	sopE2
orf02681	Uncharacterized protein YcgX	ycgX
orf02701	--	--
orf02726	--	--
orf02733	Uncharacterized protein YobB	yobB
orf02738	Uncharacterized protein YebG	yebG
orf02748	Zinc import ATP-binding protein ZnuC	znuC
orf02749	High-affinity zinc uptake system membrane protein ZnuB	znuB
orf02778	Chemotaxis protein CheW	cheW
orf02790	Bacterial non-heme ferritin-like protein	ftnB
orf02817	Flagellar hook-associated protein 2	fliD
orf02843	Mannosyl-3-phosphoglycerate phosphatase	yedP
orf02850	Cell division protein DrpB	drpB
orf02873	Uncharacterized oxidoreductase YjhC	yjhC
orf02880	Protein PhoH	phoH
orf02886	Uncharacterized protein YmdF	ymdF
orf02918	--	--
orf02919	--	--
orf02939	--	--
orf02951	--	--
orf02972	Outer membrane porin F	ompF
orf03042	Putative ABC transporter arginine-binding protein 2	artI
orf03081	Biofilm regulator BssR	bssR
orf03086	Glutathione-binding protein GsiB	gsiB
orf03092	Probable dehydratase YbiW	ybiW
orf03108	DNA protection during starvation protein	dps
orf03129	Uncharacterized protein YbhP	ybhP
orf03144	E3 ubiquitin-protein ligase SlrP	slrP
orf03152	Histidine ammonia-lyase	hutH
orf03154	Histidine utilization repressor	hutC
orf03185	Uncharacterized protein YbgS	ybgS
orf03186	Zinc transporter ZitB	zitB
orf03198	Cytochrome bd-I ubiquinol oxidase subunit 2	cydB
orf03240	Citrate-proton symporter	citA
orf03292	Uncharacterized HTH-type transcriptional regulator YbeF	ybeF
orf03295	Probable Sec-independent protein translocase protein TatE	tatE
orf03302	Sensor histidine kinase DpiB	dpiB
orf03316	Universal stress protein G	uspG
orf03329	Uncharacterized protein YbdD	ybdD
orf03330	Peptide transporter CstA	cstA
orf03334	Enterobactin synthase component E	entE
orf03335	Isochorismate synthase EntC	entC
orf03344	Iron(III) enterobactin esterase	fes
orf03345	Ferrienterobactin receptor	fepA
orf03398	Allantoate amidohydrolase	allC
orf03450	HTH-type transcriptional regulator AcrR	acrR
orf03453	Hha toxicity modulator TomB	tomB
orf03518	Nucleoside-specific channel-forming protein Tsx	tsx
orf03549	Probable diguanylate cyclase DgcC	dgcC
orf03574	--	--
orf03575	Cytochrome bd-II ubiquinol oxidase subunit 2	appB
orf03576	Cytochrome bd-II ubiquinol oxidase subunit 1	appC
orf03592	--	--
orf03595	--	--
orf03603	--	--
orf03660	Uncharacterized protein YafE	yafE
orf03730	Ferrichrome outer membrane transporter/phage receptor	fhuA
orf03754	Quinoprotein glucose dehydrogenase	gcd
orf03773	Pyruvate dehydrogenase complex repressor	pdhR
orf03850	Uncharacterized lipoprotein YgdI	ygdI
orf03919	Chitinase 2	chi2
orf03972	Osmotically-inducible protein Y	osmY
orf04000	Uncharacterized protein YjiX	yjiX
orf04006	--	--
orf04016	--	--
orf04017	Multidrug resistance protein MdtM	mdtM
orf04018	Uncharacterized protein YjiN	yjiN
orf04025	--	--
orf04033	--	--
orf04058	--	--
orf04066	Aldehyde reductase Ahr	ahr
orf04090	Uncharacterized protein HI_0594	HI_0594
orf04092	Arginine repressor	argR
orf04103	Anaerobic ribonucleoside-triphosphate reductase	nrdD
orf04131	Uncharacterized protein YtfK	ytfK
orf04196	Outer membrane lipoprotein Blc	unknown
orf04216	--	--
orf04220	Transcriptional regulator HilD	hilD
orf04222	--	--
orf04249	Formate dehydrogenase H	fdhF
orf04260	Acetyl-coenzyme A synthetase	acs
orf04268	Glutathione S-transferase 3	gst3
orf04272	Uncharacterized protein YjcB	yjcB
orf04276	--	--
orf04278	--	--
orf04307	Maltose/maltodextrin import ATP-binding protein MalK	malK
orf04308	Maltose/maltodextrin-binding periplasmic protein	malE
orf04347	Sensor protein ZraS	zraS
orf04350	DNA-binding protein HU-alpha	hupA
orf04416	Cystathionine gamma-synthase	metB
orf04438	Putative epimerase LsrE	lsrE
orf04441	Autoinducer 2-binding protein LsrB	lsrB
orf04443	Autoinducer 2 import system permease protein LsrC	lsrC
orf04506	Superoxide dismutase [Mn]	sodA
orf04543	HTH-type transcriptional repressor CsqR	csqR
orf04582	Fatty acid oxidation complex subunit alpha	fadB
orf04597	Putative carboxymethylenebutenolidase	ysgA
orf04601	5-methyltetrahydropteroyltriglutamate--homocysteine methyltransferase	metE
orf04655	Acetolactate synthase isozyme 2 large subunit	ilvG
orf04672	Aspartate--ammonia ligase	asnA
orf04689	Bifunctional protein GlmU	glmU
